# Supplementary material for: Host control and the evolution of cooperation in host microbiomes
Source: Nat Commun. 2022 Jun 22;13:3567. doi: 10.1038/s41467-022-30971-8 (PMC9218092; doi:10.1038/s41467-022-30971-8)
Supplement: Supplementary file 3 — Source Data [file 41467_2022_30971_MOESM3_ESM.xls]

## Sheet: Figure 3
'H-/F- to H-/F+'	'H-/F- to H+/F-'	'H-/F+ to H-/F-'	'H-/F+ to H+/F+'	'H+/F- to H-/F-'	'H+/F- to H+/F+'	'H+/F+ to H-/F+'	'H+/F+ to H+/F-'
0.505498	1.59074	1.00915	1.44946	2.18486	0.130066	6.31703	1.51425
0.644835	1.49733	0.849325	1.37965	1.91392	0.150359	4.21199	1.79286
0.657588	1.66426	1.05442	1.38267	1.86692	0.261906	3.69156	1.68104
0.505876	1.51128	1.11816	1.41857	2.11931	0.24355	3.52006	2.52839		H: Host Association
0.560285	1.73669	0.952417	1.39723	2.04678	0.224456	4.97815	2.4436		F: Flagella
0.568186	1.47665	1.04389	1.44731	2.36332	0.102169	4.53685	1.7017
0.448262	1.80826	1.05859	1.26588	2.29848	0.207177	4.66298	2.14924
0.651726	1.55668	0.991709	1.41029	1.78103	0.218444	6.81823	1.72868
0.548869	1.90852	0.884713	1.15226	2.21215	0.138502	3.97414	2.00154
0.674417	1.74895	0.976019	1.45545	2.1399	0.186391	4.87909	1.59203
0.51007	1.68041	1.12432	1.46438	2.18842	0.171059	4.99623	2.16811
0.512782	1.56879	1.16686	1.18268	1.71482	0.213653	5.36255	1.59084
0.77497	1.85527	0.852374	1.24761	2.21232	0.1763	3.17817	2.00071
0.519637	1.8543	1.23863	1.30372	2.07547	0.179871	4.42796	1.62847
0.603556	1.94068	1.0259	1.48302	2.25533	0.13641	4.03146	1.71101
0.555576	1.70646	1.05272	1.5681	1.87422	0.354006	5.52715	1.60747
0.593781	1.58493	0.900763	1.31876	2.06632	0.103757	4.58096	1.9134
0.681641	1.82284	1.07316	1.50135	1.94631	0.146088	4.05384	2.20087
0.674523	1.45849	0.983793	1.19116	2.15647	0.121427	3.86238	2.05347
0.698808	1.76497	1.004	1.30599	1.9395	0.141514	3.94698	2.41948
0.525946	1.5969	0.947668	1.57722	2.11414	0.075206	6.31102	1.61483
0.792947	1.67531	1.09231	1.44076	2.34594	0.077076	5.61126	1.76296
0.677066	1.60102	0.953565	1.32058	1.71486	0.185862	4.56026	2.61884
0.440535	1.92222	1.05624	1.09121	1.90053	0.152323	3.93471	1.64071
0.586496	1.80135	1.12652	1.39549	2.66331	0.123723	4.77909	1.61867
0.653573	1.74263	0.982185	1.32383	2.12537	0.05947	4.21947	2.31439
0.529597	1.76411	0.889074	1.35059	2.06053	0.118749	4.27785	1.86651
0.470768	1.63848	1.08432	1.29124	2.26378	0.239893	4.59533	2.02865
0.57608	1.71835	0.940169	1.28251	1.85933	0.114562	4.27343	1.52625
0.741072	1.40291	1.08466	1.20837	1.712	0.083169	3.3163	2.21692
0.615745	1.6878	0.997725	1.15446	1.98543	0.185097	4.40578	1.98401
0.627232	2.01606	1.01098	1.24177	2.14812	0.276269	5.58821	2.27031
0.688308	1.73445	1.01807	1.47152	2.13646	0.207994	4.53332	2.2793
0.443717	1.64447	0.999245	1.57404	1.95935	0.176037	6.23566	1.42893
0.566234	1.71799	0.945521	1.48645	2.18154	0.094852	4.84316	1.71485
0.604638	1.54349	0.926159	1.24934	2.0357	0.249217	5.84243	1.61927
0.581019	1.65464	1.1982	1.12626	2.12445	0.273297	4.7969	1.34773
0.518615	1.53358	0.966132	1.16758	2.20031	0.155033	4.5092	1.61869
0.596071	1.70937	0.84213	1.44323	2.04499	0.170469	5.40876	2.09478
0.643813	2.41343	0.723388	1.06739	2.76046	0.097081	3.01759	2.13302
0.694568	1.77948	1.05988	1.26091	1.83589	0.166078	4.36729	2.24561
0.63986	1.92545	1.09182	1.2654	2.01416	0.266781	3.62444	1.65338
0.67763	1.86908	1.20426	1.37245	1.72539	0.239302	4.45301	2.15442
0.600592	1.66436	1.12001	1.72353	1.81775	0.211092	5.29353	1.62935
0.612031	1.58453	1.05802	1.33583	2.27145	0.139164	5.10645	1.59994
0.587347	1.87373	0.877496	1.27546	1.94572	0.133731	3.86655	1.71118
0.615509	1.94642	0.861221	1.39413	1.9841	0.105543	3.50082	2.26174
0.592607	1.5361	1.03001	1.20545	2.08115	0.128979	3.71948	2.2602
0.407965	1.67584	1.1147	1.33083	1.75198	0.259287	4.36538	1.96402
0.632324	1.6595	1.11418	1.3664	2.06973	0.129043	3.79304	1.45892
0.592479	1.53253	1.17028	1.35154	2.47955	0.090976	3.91855	2.02046
0.666113	1.52411	0.84496	1.43127	1.85451	0.240321	5.04874	2.28456
0.648269	1.27502	1.08134	1.22568	1.90692	0.187238	4.6755	2.31853
0.487676	1.66444	1.00144	1.0533	2.06991	0.153834	2.78593	2.00664
0.520086	1.53515	0.96442	1.04729	2.13842	0.139724	3.85666	1.81577
0.450384	1.77794	1.13888	1.39597	1.76515	0.165954	5.76	1.96493
0.403892	1.78698	1.03482	1.37505	2.28801	0.101074	4.60065	1.70158
0.533685	1.58897	1.04829	1.24757	2.11753	0.225926	4.17219	1.97442
0.644821	1.26529	1.09199	1.19519	1.95959	0.149743	3.47236	2.06993
0.635706	1.56055	0.950726	1.51019	2.16473	0.084737	4.81334	1.44965
0.548842	1.63015	1.12478	1.23642	1.82597	0.16216	4.59216	1.74136
0.703779	1.69998	1.02158	1.4021	1.92893	0.145303	4.5823	2.25568
0.492822	1.67151	0.835158	1.22167	2.07051	0.118649	3.84948	1.77639
0.343193	1.55582	0.976392	1.30374	1.95944	0.131421	4.64166	1.98118
0.718165	2.02322	1.112	1.6039	2.22651	0.116238	4.57054	1.64914
0.573022	1.47734	1.03727	1.48363	2.12611	0.170409	5.45792	1.89101
0.631686	1.67429	1.01144	1.2479	1.89496	0.152858	3.7598	1.39183
0.578944	1.68572	1.22757	1.38885	1.87144	0.136447	5.02577	1.61556
0.685662	1.7465	1.01875	1.35725	2.14232	0.087959	4.61502	2.08605
0.615286	1.76327	1.09322	1.24318	2.19789	0.121338	4.74808	1.81332
0.470999	1.60857	1.05	1.71616	1.74588	0.11924	4.74749	2.05254
0.495718	1.6776	0.914713	1.50547	2.27135	0.129288	4.17324	2.09783
0.538668	1.41431	1.1608	1.62541	2.17934	0.170288	5.08446	1.40906
0.59726	1.6465	0.966384	1.43512	2.04409	0.166464	4.55039	2.37049
0.515589	1.50034	0.903963	1.24293	1.81746	0.187589	4.7116	1.83196
0.580215	1.67103	0.945637	1.27247	2.10653	0.046089	4.3519	2.34031
0.463941	1.75618	0.997277	1.45277	1.96907	0.113938	4.95094	1.55817
0.646264	1.55248	0.899622	1.5051	1.80743	0.283937	4.1729	1.7213
0.788085	1.73769	1.31724	1.17812	2.1393	0.079132	4.26684	1.73254
0.491199	1.72528	1.04771	1.4263	2.40196	0.135027	6.22146	1.6124
0.468813	1.60321	1.13604	1.12954	2.18527	0.302322	3.2873	2.08444
0.546834	1.55275	0.955674	1.32476	2.07841	0.140243	3.47198	1.77226
0.52914	1.45651	1.0012	1.36568	1.913	0.172633	4.65824	2.05827
0.471473	1.70847	1.02335	1.32375	2.13322	0.179356	4.72307	1.88001
0.500532	1.75282	1.18597	1.24807	1.80984	0.130628	4.74432	1.13425
0.585677	1.42428	0.943157	1.1117	2.17617	0.134597	4.37873	2.13058
0.717363	1.54058	1.08747	1.38613	1.90843	0.086663	4.1944	1.57334
0.570875	1.39326	0.970022	1.33147	1.59762	0.22398	5.45445	1.91561
0.567428	1.73364	1.1875	1.45907	1.85713	0.129718	4.72044	1.92791
0.638668	1.54893	1.01196	1.18859	2.33533	0.08998	4.57662	2.11502
0.557469	1.6074	1.04891	1.32756	1.88522	0.153211	4.11995	2.32028
0.473563	1.79204	1.20043	1.44611	2.04085	0.282675	5.1093	1.39476
0.632154	1.95585	1.00525	1.3764	2.13196	0.131514	3.39249	1.51227
0.439979	1.73729	1.06819	1.25749	2.35124	0.099907	4.35562	1.22311
0.410307	1.66437	1.10194	1.277	1.85952	0.226487	4.3227	1.63375
0.518904	1.72974	0.960565	1.62174	2.08198	0.185901	5.12353	1.84297
0.57148	1.72915	1.08399	1.21176	1.9772	0.156155	4.30697	1.70454
0.459032	1.68254	1.02276	1.2601	1.99256	0.192285	4.80144	2.26602
0.683235	1.94126	1.07554	1.08758	2.09566	0.097583	4.65994	1.78283
0.654387	1.50526	1.17442	1.19946	1.79918	0.100418	4.18975	1.11208
0.739625	1.45619	1.0085	1.71581	2.08721	0.06379	4.5227	1.70758
0.648865	1.6213	1.03189	1.22857	2.2038	0.078676	4.57571	1.76828
0.474227	1.62539	1.02998	1.42592	1.87092	0.087119	5.58008	2.11131
0.558124	1.50481	1.13042	1.5137	2.10726	0.193471	5.30246	2.25014
0.658527	1.71077	0.890373	1.18182	2.40281	0.058601	3.6565	1.72161
0.714548	1.656	1.04774	1.37112	1.87986	0.23987	4.67407	1.41418
0.504248	1.64994	0.909323	1.35109	1.87138	0.160428	5.41007	1.59128
0.581113	1.62316	0.949852	1.28232	1.64387	0.40286	4.60629	1.16338
0.617177	1.54888	1.0893	1.21391	2.09157	0.140586	4.50413	2.30449
0.560629	1.62452	0.956973	1.30034	1.85197	0.193567	3.02663	2.04652
0.723734	1.74062	0.986018	1.33399	2.22369	0.100299	3.70174	1.9089
0.611297	1.517	1.01912	1.25317	1.86835	0.080745	4.00293	2.26488
0.510039	1.48158	0.934898	1.18514	2.10573	0.098459	3.61494	2.10152
0.433475	1.71584	1.06375	1.34262	1.7538	0.126818	6.08452	1.4752
0.616679	1.32271	1.0999	1.30856	1.79983	0.187774	3.92634	1.81057
0.635201	1.59827	1.07631	1.45295	1.98754	0.16257	6.42499	2.21616
0.593303	1.58755	0.936179	1.18498	2.09679	0.146125	4.85595	1.89641
0.702613	1.96464	1.06598	1.18269	2.16926	0.05677	3.86919	2.33852
0.571309	1.58512	1.05205	1.43922	1.77974	0.210159	5.18297	1.35031
0.59209	1.7027	0.97835	1.25483	1.88442	0.118578	3.62241	1.68324
0.620819	1.44737	0.951202	1.4059	2.10262	0.159746	5.2469	1.95026
0.479593	1.7208	1.06007	1.38347	1.95503	0.195605	5.41219	1.28058
0.401679	1.29374	1.06184	1.20827	1.90187	0.260094	4.53768	2.05221
0.591429	1.63616	1.03834	1.37633	2.02345	0.2243	4.40578	1.40274
0.512303	1.71314	1.15687	1.43716	1.8876	0.221744	5.00395	2.00155
0.463463	1.89755	1.09542	1.17641	2.18716	0.153591	4.94251	1.54755
0.613919	1.55761	1.24082	1.40103	2.38395	0.136969	4.38263	1.59993
0.625121	1.63196	0.929293	1.28251	2.18122	0.134054	4.20388	1.86652
0.494742	1.65436	0.981197	1.4745	1.90404	0.118988	5.96544	2.22682
0.557233	1.55506	1.0511	1.64366	2.06632	0.117183	4.99084	1.85149
0.583195	1.36223	0.896828	1.37116	1.89665	0.175579	5.37067	1.69648
0.484058	1.65732	0.948446	1.30408	2.01363	0.07598	4.55983	1.81354
0.616252	1.842	1.09559	1.11882	2.22408	0.223339	4.15325	2.19509
0.48958	1.65717	1.02024	1.46592	2.13563	0.074589	4.34472	2.01347
0.601475	1.68257	1.14997	1.47336	1.82697	0.125442	4.51243	1.67152
0.446477	2.05542	1.18088	1.45936	2.01693	0.148267	6.31951	1.07104
0.600874	1.78247	1.09088	1.64559	1.91933	0.186125	5.67475	2.51008
0.595048	1.75004	1.04313	1.30741	1.82801	0.278143	4.14424	1.82188
0.523341	1.66862	1.00145	1.26888	2.28962	0.182991	5.59633	1.81018
0.570139	1.61198	1.04792	1.44488	2.15783	0.155596	5.55009	1.95471
0.453654	1.9854	1.20891	1.32719	2.226	0.108081	4.10693	1.94738
0.717404	1.80693	1.34417	1.41518	1.78931	0.119505	5.60752	1.63315
0.59308	1.60256	1.0799	1.08929	2.54478	0.152835	3.91295	2.24222
0.397987	1.43772	1.14698	1.50515	1.89295	0.309439	5.46143	1.8152
0.522963	1.38322	1.07486	1.42782	1.67458	0.169931	5.47124	1.39628
0.537019	1.76004	1.07221	1.23857	2.23564	0.102808	4.76951	1.78455
0.459389	1.59632	1.03182	1.43159	2.27776	0.174144	4.89419	1.81147
0.485631	1.68647	1.26187	1.09509	1.72554	0.067835	2.6959	1.48653
0.613247	1.64567	1.06544	1.16409	1.89855	0.27885	4.76225	1.65496
0.591623	1.40043	0.957293	1.62221	2.03295	0.106098	4.05828	1.81293
0.67722	1.70641	0.93158	1.25543	2.00126	0.32648	4.68124	1.8222
0.565944	1.69737	1.05094	1.31864	2.10401	0.195407	5.19297	2.0139
0.556133	1.89503	1.06684	1.30635	2.02972	0.185306	4.49012	2.38926
0.699307	1.91323	0.979008	1.32252	2.5326	0.104118	3.86522	2.23928
0.510777	1.34871	1.07002	1.55195	2.15197	0.296876	5.18525	1.80061
0.481089	1.54645	0.947071	1.44366	1.92751	0.144111	5.42164	1.64041
0.619042	1.64625	1.04449	1.21382	1.87376	0.173261	4.48614	1.5102
0.654882	2.00259	1.15595	1.34511	1.91577	0.27038	4.01605	1.60425
0.503037	1.56985	0.96323	1.18097	2.32606	0.058229	3.5897	2.14262
0.439861	1.6165	0.996894	1.48989	1.79906	0.16687	4.66924	1.59581
0.626961	1.72829	1.12818	1.33847	1.96615	0.149136	4.61887	1.51673
0.612358	1.78827	1.00841	1.57641	1.89679	0.203342	4.81636	1.573
0.539803	1.47806	0.92778	1.25839	2.06794	0.042252	4.27064	2.00991
0.557211	2.02376	1.1007	1.06175	2.55921	0.076593	3.70064	1.59836
0.677127	1.5814	0.964923	1.14532	1.96935	0.134339	5.09267	1.7399
0.675871	1.63063	1.03714	1.33296	2.1499	0.187681	3.91333	1.40243
0.663723	1.73561	1.02038	1.23295	2.24137	0.257501	4.13448	1.83648
0.581225	1.66047	1.15956	1.32126	2.06083	0.118134	5.06605	1.6581
0.554137	1.73957	1.16252	1.43372	1.83082	0.208627	4.57389	1.72988
0.4597	1.29911	0.915067	1.3868	2.03129	0.091931	4.71473	1.94191
0.468249	1.67499	1.00014	1.42557	2.08	0.05057	3.92245	2.57852
0.562684	1.54824	0.98686	1.22341	2.25891	0.126952	3.82084	2.06197
0.579778	1.8149	0.957905	1.2636	2.23072	0.156872	4.03644	2.53071
0.592794	1.56984	1.06432	1.31546	1.75828	0.269394	4.46409	1.64104
0.521377	1.5962	1.35028	1.23442	2.15704	0.175133	4.65644	1.22304
0.450975	1.5996	1.00921	1.46298	2.51692	0.077632	4.3729	1.88341
0.741116	1.68243	1.17591	1.13027	2.09185	0.124437	3.30411	1.93383
0.617656	1.56949	0.971119	1.52837	1.94904	0.134101	4.86591	2.42222
0.61364	1.59494	1.15467	1.30667	1.90768	0.197177	4.30065	1.63793
0.636036	1.67092	1.11638	1.39327	2.36976	0.197838	4.38037	1.83611
0.612191	1.83041	1.07951	1.40023	1.7892	0.255596	4.6244	1.59722
0.574124	1.6735	1.0209	1.36119	2.16385	0.163176	3.72884	1.78396
0.435429	1.69942	1.13552	1.40059	1.86977	0.240767	4.94924	1.77805
0.736482	1.61525	0.935861	1.44167	2.17783	0.172199	4.65085	1.91408
0.553786	1.83336	1.09048	1.51992	2.0317	0.101769	5.67238	1.26794
0.500004	1.60241	1.15083	1.31468	1.7464	0.123134	5.07528	1.41537
0.543867	1.96031	1.09633	1.3205	2.23002	0.211335	4.77891	1.5869
0.749337	1.84024	0.998104	1.28119	1.96323	0.053654	3.20789	2.1298
0.494516	1.68302	1.16374	1.27862	2.03457	0.174015	4.2678	1.92126
0.384834	1.62026	0.885554	1.28241	1.87399	0.114803	3.79933	2.07267
0.503817	1.56239	0.955858	1.25635	1.96111	0.194205	4.12391	2.40191
0.68848	1.42212	1.20028	1.38713	1.53525	0.097312	5.37935	1.23725
0.603523	1.7858	0.952159	1.29643	1.96648	0.175237	4.97236	1.83722
0.591005	1.52693	1.16001	1.49352	2.27101	0.090621	5.50449	1.74444
0.651568	1.70898	1.02998	1.51794	2.11978	0.14281	5.50221	1.46152
0.684944	1.41847	1.06932	1.48912	2.07244	0.089849	4.02552	1.82749
0.691861	1.71717	1.18697	1.12548	2.41734	0.190068	3.36988	1.98336
0.497704	1.80225	1.00668	1.31837	1.95875	0.176381	4.84928	1.54946
0.630019	1.5105	1.05948	1.2955	2.48356	0.109403	3.41843	1.73672
0.354723	1.68432	1.07795	1.10683	1.92507	0.294967	4.50703	1.98298
0.492791	1.71957	0.955913	1.24661	1.71896	0.232789	4.77246	1.47299
0.534248	1.56859	1.08742	1.40706	2.32908	0.145167	4.46298	1.7974
0.506597	1.88611	1.12243	1.18267	2.0423	0.143098	4.86282	1.67874
0.642242	1.51359	1.01722	1.46079	2.11206	0.196674	4.86979	2.03098
0.658954	1.66737	0.966653	1.27076	1.68118	0.178986	3.89051	2.10017
0.45976	1.63828	1.0342	1.31316	2.05419	0.174053	4.36095	1.58967
0.517767	1.55305	1.12729	1.51904	2.06839	0.231558	4.81437	1.94386
0.6333	1.46249	1.15194	1.74611	1.77853	0.178973	5.50429	1.5822
0.61134	1.87704	1.08992	1.24887	2.32986	0.099647	3.9228	1.64387
0.482297	1.53624	1.04328	1.31731	1.78287	0.177545	4.97983	1.46687
0.510011	1.79035	1.04314	1.4605	2.39701	0.113416	5.04048	1.72631
0.583258	1.75617	0.983	1.31134	1.94068	0.134317	3.83368	2.07022
0.411219	1.92671	0.968082	1.31168	2.16317	0.096829	3.91103	1.29665
0.548468	1.62787	1.02148	1.5728	2.11733	0.180265	5.28105	0.976154
0.541792	1.98845	0.91132	1.39787	2.4334	0.27105	5.1585	1.61021
0.837902	1.77479	1.07848	1.33213	2.06703	0.188737	4.73736	1.63404
0.624074	1.68818	1.07744	1.20974	1.94141	0.040326	3.43736	1.81428
0.522157	1.5497	1.01788	1.35831	2.07954	0.168316	3.99113	1.96993
0.560181	1.58731	1.10944	1.47089	1.91319	0.294978	6.00232	1.23985
0.511419	1.7101	0.992657	1.41103	2.00347	0.115138	4.3859	1.80876
0.604341	1.43169	1.08306	1.16165	2.02909	0.124689	3.74846	1.50319
0.563731	1.77919	0.962703	1.36643	2.02359	0.192419	4.35753	1.77431
0.586861	1.61663	0.885086	1.35058	2.351	0.17291	5.01979	1.72397
0.59745	1.49369	1.12186	1.24449	1.98006	0.197952	3.74477	1.68877
0.634044	1.79942	0.95159	1.33579	2.19934	0.117285	4.46297	1.74307
0.714332	1.79642	1.06211	1.22762	1.9899	0.114896	5.29575	1.83373
0.506931	1.81788	1.0249	1.2977	2.25206	0.169949	4.26198	1.75447
0.568719	1.53956	1.01295	1.40444	1.8662	0.253095	4.32079	1.57587
0.511017	1.66229	1.0761	1.39232	2.02678	0.22545	5.64562	1.91411
0.462561	1.89425	0.888929	1.91905	1.95046	0.123558	7.78673	1.71053
0.426187	1.81452	1.22726	1.30749	1.79174	0.108071	3.35452	1.96127
0.536229	1.74415	0.876623	1.15026	2.00799	0.057617	3.72539	1.71856
0.723773	1.65444	1.12208	1.04312	1.93585	0.163846	3.53938	2.04127
0.464461	1.71346	1.00452	1.45417	1.86199	0.150634	5.36559	2.18684
0.672314	1.80893	1.26827	1.77521	2.2709	0.208283	5.77029	1.38026
0.509482	1.59403	1.08336	1.24192	1.76309	0.183006	3.80081	2.32056
0.35014	1.47627	1.02393	1.65235	2.09406	0.163013	5.99501	2.06359
0.548292	1.55286	0.854275	1.15337	2.0682	0.161897	4.03728	2.20298
0.451938	1.57076	1.04511	1.55453	1.77598	0.149116	5.27335	1.45307
0.576981	1.64655	0.995475	1.38554	1.9147	0.349894	5.03696	1.7704
0.78695	1.60893	1.03598	1.33954	2.28584	0.07932	4.44957	1.70079
0.607701	1.64843	0.955536	1.33234	2.16056	0.19371	3.98233	1.91449
0.673455	1.79272	1.00094	1.41688	2.07713	0.236446	4.98985	1.67178
0.484997	1.67067	0.906247	1.22338	2.31519	0.153682	3.74304	2.64845
0.57757	1.67395	1.12096	1.3443	1.9083	0.16046	5.24283	1.31779
0.538318	1.92049	1.09197	1.18464	2.58829	0.196997	3.3037	1.6117
0.7677	1.56567	1.07553	1.51713	1.84701	0.106448	4.38687	1.4067
0.495181	1.80125	1.0801	1.32925	2.07253	0.157896	4.03647	1.57845
0.553149	1.56361	1.27184	1.38122	2.05264	0.116532	5.22507	1.57061
0.632266	1.76618	1.03219	1.24652	2.1052	0.176105	3.59159	2.40133
0.632164	1.39449	0.99946	1.15054	2.10969	0.089108	3.49953	1.68294
0.655603	1.82351	0.991594	1.53399	2.39405	0.102871	4.35304	1.85862
0.41806	1.5674	0.936854	0.97311	2.02816	0.119964	3.35522	2.72099
0.507849	1.7003	0.888531	1.0983	2.29505	0.116199	3.73993	1.9528
0.602929	1.80357	1.14086	1.60865	2.15843	0.146565	5.25756	2.20507
0.413725	1.78797	1.04981	1.06324	1.98547	0.168755	3.94661	1.91507
0.522399	1.50362	0.964127	1.47519	2.61954	0.259114	4.64427	2.25572
0.542189	1.7032	0.920872	0.931907	2.36843	0.176152	3.67295	2.30223
0.657167	1.58706	1.04017	1.49483	1.836	0.190171	5.50531	1.9079
0.54202	1.86522	1.08699	1.38624	2.10277	0.22637	4.46582	1.94683
0.598806	1.46402	1.04687	1.36628	1.87506	0.067677	5.89748	1.70144
0.463701	1.64168	1.12326	1.57381	2.14137	0.168825	4.98607	1.47505
0.642842	1.55513	1.03626	1.33997	2.00725	0.197252	5.25242	1.81214
0.555381	1.39768	0.978053	1.55741	1.9212	0.18483	4.58258	1.77672
0.562881	1.4721	0.987673	1.75589	2.11254	0.128045	5.90072	1.55193
0.600803	1.82508	1.04097	1.24641	2.03581	0.177088	4.65371	1.9968
0.519118	1.72004	1.20466	1.24948	1.93756	0.13537	3.98833	1.49068
0.739991	1.61826	1.11715	1.5764	1.91754	0.054148	5.47121	1.9237
0.430694	1.73822	1.008	1.54264	1.82427	0.326007	5.89315	1.7331
0.385355	1.84259	0.965848	1.24748	2.38151	0.151744	4.68848	1.53086
0.579185	1.78615	1.01418	1.48604	2.26129	0.143997	5.16859	1.24294
0.736202	1.70628	0.934432	1.28786	2.30434	0.155363	4.04785	2.24446
0.445044	1.91186	1.09754	1.16416	1.99019	0.290436	4.17886	1.34252
0.501033	1.70058	1.08334	1.43805	2.07864	0.255657	3.94079	2.2133
0.758382	1.52757	0.99152	1.26572	2.31331	0.118983	4.91766	2.42783
0.459357	1.94964	1.01357	1.67916	2.23938	0.106965	6.4302	1.97619
0.782231	1.84891	1.00423	1.21263	2.55956	0.047834	4.34775	2.70934
0.549519	1.517	1.16728	1.64425	2.08794	0.16644	6.04477	2.17897
0.749083	1.68324	1.0004	1.26441	2.13524	0.149101	4.47301	1.90967
0.538253	1.6575	0.98123	1.50444	2.3959	0.128079	4.84842	1.40007
0.535592	1.96036	0.934882	1.34891	2.43654	0.123814	4.32949	1.55329
0.589653	1.35855	1.02669	1.50482	2.10789	0.216222	5.58571	2.57786
0.546485	1.59383	0.983593	1.35291	1.7777	0.144151	3.53685	1.53384
0.531795	1.87325	1.16856	1.19477	2.06282	0.137787	3.44807	1.59996
0.448048	1.60767	1.1429	1.26527	1.90395	0.144867	3.84274	1.90966
0.518285	1.77479	1.1494	1.26362	2.11167	0.182246	4.15566	1.74573
0.568916	1.79808	1.00574	1.33193	2.09392	0.142658	3.34581	2.10398
0.508177	1.63577	1.01642	1.25938	1.93643	0.247983	4.53919	1.82474
0.529617	1.73517	0.954407	1.45126	2.02774	0.158034	4.35278	2.15706
0.488696	1.74534	0.960602	1.09148	2.09152	0.14246	3.40889	1.6165
0.552902	1.61062	1.06757	1.41514	2.0798	0.136474	4.91712	1.7101
0.490449	1.35866	0.93402	1.2673	1.86886	0.244085	4.87522	2.10929
0.560798	1.93234	0.998239	1.15102	2.0835	0.203424	3.50913	1.55888
0.58601	1.87273	1.06456	1.29642	2.6689	0.185911	3.61983	1.55867
0.524828	1.68377	1.20609	1.52559	1.86007	0.138314	4.81123	1.60952
0.510982	1.5918	1.12471	1.14078	2.31663	0.15857	3.86716	2.02704
0.647763	1.71694	0.966997	1.0329	1.85574	0.105681	4.35248	1.83477
0.612177	1.82962	1.0413	1.33847	2.36903	0.120544	4.22572	1.76696
0.450093	1.93586	1.06432	1.40487	1.9274	0.126794	4.21111	1.61838
0.628895	1.69029	1.0304	1.51826	2.11199	0.247378	6.32803	1.777
0.510273	1.93121	1.01154	1.30576	2.44796	0.257534	4.16083	1.56419
0.523235	1.96496	1.05923	1.28855	2.33813	0.180994	5.96248	1.61323
0.556606	2.20542	0.950481	1.37225	2.15856	0.146822	5.2861	1.77453
0.57071	1.61541	0.933754	1.08588	2.29028	0.157966	3.43181	1.6993
0.571443	1.64104	1.08227	1.13635	2.00783	0.093996	3.80472	1.76103
0.560981	1.74505	1.11448	1.40907	1.93045	0.071462	3.24113	1.88695
0.590655	1.51378	1.07688	1.60976	2.03191	0.27452	6.07704	1.99223
0.61222	1.64796	0.838791	1.12128	2.16393	0.048016	3.39845	1.86031
0.501328	1.39516	1.01703	1.36373	1.77756	0.044452	3.89319	1.85951
0.505385	1.77682	1.05665	1.48102	1.93026	0.132048	4.87748	1.90499
0.509143	1.69752	1.07052	1.55661	2.28276	0.139036	4.86353	2.35982
0.49763	1.80101	1.17757	1.45115	2.02763	0.106717	4.96163	1.99142
0.533781	1.71629	1.06087	1.34031	1.85692	0.080641	4.5157	1.316
0.503843	1.6763	1.10038	1.35786	2.20186	0.24538	3.54482	2.12193
0.506818	1.77164	0.920334	1.24761	1.95452	0.149334	4.22501	1.47693
0.497784	1.93138	1.0878	1.09017	2.27013	0.197449	4.33958	2.00396
0.510611	1.43106	0.887182	1.30998	2.06934	0.126118	3.84669	2.09941
0.644087	1.57824	1.09999	1.62711	2.07041	0.121567	5.79497	1.3609
0.622818	1.40474	1.03566	1.50513	1.94138	0.137845	4.8922	1.04572
0.635835	1.82258	1.13259	1.24198	2.19959	0.217835	5.0193	2.07385
0.730614	1.7141	1.27609	1.40443	2.03537	0.263325	4.45135	1.59834
0.630851	1.41957	0.99089	1.21589	2.04944	0.075054	4.31719	1.81996
0.66797	1.92894	0.787567	1.32241	2.13203	0.18244	5.09818	1.81544
0.630432	1.68034	1.00567	1.2531	1.71606	0.137632	3.8137	1.66946
0.482107	1.50796	0.965274	1.6017	1.61657	0.167134	6.07456	2.19102
0.361439	1.78015	1.00193	1.31712	2.22443	0.192431	3.78431	1.99845
0.525279	1.78431	1.01421	1.36119	1.852	0.203379	4.41407	1.61484
0.661487	1.91427	1.02977	1.45715	2.41029	0.125319	5.31945	1.80397
0.650864	1.59308	1.07333	1.6601	1.76758	0.237837	6.10496	1.72691
0.456016	1.6664	1.09333	1.26266	2.03419	0.174343	4.36435	1.95173
0.471504	1.80178	1.03267	1.36711	2.18427	0.161752	4.28701	1.672
0.430479	1.54902	1.16933	1.23438	1.84497	0.320437	5.41324	1.50228
0.406884	1.57049	0.984291	1.25808	2.08248	0.228049	4.78991	1.90272
0.622549	1.91789	1.02886	1.59467	2.31795	0.122142	5.53344	1.92081
0.721493	1.42986	1.17361	1.21452	1.66613	0.171176	5.25575	2.20111
0.634858	1.63247	1.04797	1.30793	2.26926	0.13764	4.79666	2.42882
0.44421	1.57873	0.96039	1.40029	2.0184	0.104793	4.7078	1.88994
0.525806	1.70671	0.953451	1.09829	2.15483	0.163873	3.65616	1.92944
0.645183	1.79672	0.964599	1.21534	1.8475	0.071078	3.49846	1.65204
0.560058	1.46452	0.984606	1.39587	1.94036	0.161999	4.74576	1.79268
0.495009	1.71015	0.978141	0.974478	1.94908	0.202265	3.27836	1.65947
0.537666	1.80337	0.977566	1.48108	2.31493	0.208612	5.03673	1.86336
0.65974	1.78546	1.14575	1.26372	1.68785	0.214394	4.83157	1.39323
0.695587	1.763	1.13052	1.25465	2.30957	0.092052	3.89626	1.31892
0.683031	1.72004	1.11733	1.19619	2.47329	0.049026	3.12152	2.33838
0.50698	1.95289	1.21891	1.2603	2.26119	0.152719	4.41755	1.55075
0.436997	1.65637	0.924798	1.26165	1.72557	0.15497	4.81971	1.94751
0.562562	1.51638	0.99996	1.63322	1.73325	0.07965	5.62796	1.93602
0.721267	1.40968	1.03125	1.32276	2.02072	0.112062	4.68256	1.57044
0.631456	1.65257	1.08772	1.25102	1.81698	0.117233	3.65565	1.76618
0.360369	1.93823	1.06177	1.33028	1.81764	0.266626	5.53976	1.44565
0.511524	1.66268	1.19186	1.2838	2.09196	0.178128	4.62065	1.73651
0.658262	1.97069	1.11529	1.21704	2.35387	0.13448	3.75795	1.8219
0.680689	1.70478	0.952272	1.44409	1.90701	0.144721	5.33232	1.71999
0.607074	1.78866	1.09638	1.64446	2.05934	0.118209	6.5884	1.56599
0.560043	1.58583	0.923593	1.42098	1.93341	0.117076	4.98781	1.8651
0.645799	1.57126	1.14839	1.57204	1.77555	0.076974	5.43721	1.81846
0.577034	1.69521	1.17103	1.45472	1.98488	0.167949	5.13563	2.38137
0.488078	1.69804	1.14721	1.53015	2.18183	0.201065	5.49669	2.43349
0.514624	1.63179	1.17411	1.49502	2.16202	0.114213	4.67368	1.61748
0.563	1.76757	1.06679	1.5298	2.2312	0.126661	4.73084	1.51188
0.517912	1.75249	1.11716	1.29369	2.13584	0.063272	4.31513	1.97687
0.512085	2.01043	1.01071	1.15109	2.37154	0.23414	4.52618	1.62558
0.713673	1.59498	0.928538	1.23541	2.18868	0.183802	4.83113	2.57905
0.530009	1.98448	0.84141	1.34846	2.36706	0.117824	3.91641	2.18874
0.601628	1.84383	1.13893	1.27687	2.24137	0.176264	4.42129	1.8575
0.539033	1.95715	1.1167	1.48701	2.12808	0.226446	5.46558	1.64019
0.895436	1.57879	0.98387	1.54004	2.3159	0.170357	4.69606	2.07212
0.484096	1.69313	0.947637	1.36361	2.0323	0.273787	4.70543	1.61686
0.595111	1.75301	1.14372	1.36849	1.82669	0.242866	4.65781	1.43445
0.668829	1.4448	1.04164	1.34602	1.97037	0.191539	4.28037	1.62339
0.529257	1.7196	0.966589	1.34738	1.67074	0.099202	5.31396	1.45425
0.427617	1.73713	1.10832	1.23779	1.57832	0.283831	4.78842	1.7044
0.611528	1.69144	0.992039	1.25023	1.98248	0.112562	3.95388	1.89741
0.493594	1.66728	1.03827	1.35742	1.78486	0.117114	3.88221	1.43208
0.560758	1.58484	1.01729	1.62653	1.9305	0.198726	6.0371	2.0238
0.493183	1.65388	1.03518	1.32363	1.99051	0.292495	4.31662	2.13328
0.654798	1.71348	1.02435	1.28024	1.93777	0.150358	5.14611	1.26999
0.366681	1.97961	1.1057	1.09408	2.24985	0.292019	4.7294	1.75768
0.760547	1.57409	1.15501	1.4853	1.87906	0.100185	5.42549	1.55851
0.41373	1.33933	1.01324	1.35646	1.91451	0.150791	4.78693	1.38606
0.4432	1.781	0.993367	1.36987	2.1768	0.128574	3.76751	1.99956
0.513837	1.36117	1.03652	1.50951	1.87219	0.200484	4.92931	1.97142
0.394975	1.83462	0.98929	1.29027	2.45699	0.092243	4.18244	1.89394
0.652993	1.49683	0.968314	1.37481	2.27265	0.036091	3.19274	2.0855
0.693667	1.84215	1.02698	1.09132	1.83838	0.146524	2.78883	2.22937
0.505823	1.59122	1.03626	1.36214	2.38333	0.203602	4.65771	1.656
0.484579	1.63903	0.974368	1.44558	2.12315	0.165091	5.12714	1.90839
0.591807	1.4758	1.03722	1.30013	2.0943	0.142505	3.61727	1.66717
0.557056	1.47985	1.01972	1.31657	2.07908	0.070856	5.15242	1.8572
0.518554	1.77187	1.07713	1.17263	2.12169	0.184902	4.02466	2.06395
0.529044	1.75666	1.21848	1.43627	2.21333	0.118758	4.36304	1.78599
0.611325	1.67491	1.00464	1.60343	2.01312	0.185922	3.86687	1.65792
0.559221	1.80258	1.11622	1.42123	2.3649	0.195073	4.51516	1.81239
0.540101	1.61894	1.03387	1.49004	1.86671	0.232311	6.23462	1.95376
0.521245	1.51392	1.09481	1.66102	2.26175	0.126054	5.08441	1.75028
0.449966	1.96554	1.1027	1.49862	2.31777	0.168577	6.92114	2.04745
0.500292	1.93539	0.981777	1.27604	2.28098	0.039564	3.83892	1.89112
0.595645	1.68855	1.02674	1.45345	1.67646	0.075989	3.75684	2.02201
0.579595	1.66807	1.00642	1.63279	1.93918	0.202755	6.12384	1.69247
0.817998	1.78315	1.13623	1.5555	2.2933	0.19745	4.91967	2.03073
0.393628	1.71697	1.0766	1.43013	2.27635	0.137202	4.33922	1.52146
0.636598	1.5964	0.957555	1.2214	1.76386	0.198174	4.10628	1.49034
0.439479	1.84289	0.758906	1.20066	2.12181	0.229188	4.2412	1.90188
0.546341	1.65284	1.25562	1.1798	2.2438	0.125137	3.2807	2.06327
0.401018	2.00744	0.956688	1.21672	2.0745	0.165012	4.20485	1.73118
0.72777	1.94538	1.02849	1.41552	2.43155	0.10268	4.41019	1.7462
0.43245	1.57619	0.950379	1.14024	1.81296	0.115768	3.60475	2.15382
0.575988	1.98295	1.13037	1.49876	2.51622	0.168656	5.85795	1.37711
0.555152	1.61758	1.00254	1.47343	1.91837	0.077765	5.00923	1.65854
0.516898	1.60831	1.08729	1.32731	2.22004	0.177638	3.57631	1.65176
0.596101	1.73367	0.884671	1.3842	2.11814	0.100641	4.08466	1.80275
0.672914	1.58482	1.20016	1.43597	2.24973	0.152976	4.3943	1.79749
0.658304	1.66596	1.17203	1.35321	1.76129	0.202694	4.95066	2.67747
0.529022	1.7452	1.06292	1.47783	1.80689	0.076626	4.67364	1.49491
0.47646	1.79897	1.05446	1.20205	1.93979	0.282506	5.08173	2.00109
0.655052	1.76569	1.00461	1.25206	2.16353	0.119185	5.13677	1.67652
0.555428	1.54752	1.05891	1.29222	2.09916	0.225136	3.84809	2.29692
0.531836	1.85612	1.14876	1.45561	1.9722	0.165911	4.30916	1.59253
0.633992	1.66569	1.12578	1.32773	1.84875	0.137194	3.41115	2.2126
0.67179	1.56704	0.96883	1.31429	2.03574	0.054992	3.86835	2.74269
0.640822	1.42073	1.20392	1.17538	1.71217	0.182067	4.40334	1.32428
0.683362	1.6029	1.1821	1.65472	2.12857	0.10996	5.47167	1.88807
0.476046	1.9263	1.02855	1.41538	2.04709	0.277587	4.80496	1.90492
0.640153	1.97251	1.11356	1.18839	2.02972	0.090012	3.84141	1.51632
0.490671	1.6929	1.13392	1.38651	2.12641	0.15736	4.95319	1.85457
0.563493	1.58489	1.05529	1.32096	1.92561	0.163447	3.48781	1.98546
0.428049	1.62376	0.923379	1.58794	2.25504	0.128798	4.04635	2.47445
0.727184	1.6284	1.00724	1.44899	2.05586	0.101346	3.90299	1.41348
0.547541	1.54233	1.0384	1.41756	2.33076	0.185601	4.09055	1.40291
0.524903	1.68466	0.972109	1.29584	2.39226	0.198586	4.827	1.94227
0.675289	1.62614	1.04896	1.5854	1.97116	0.157726	6.17261	1.92117
0.517825	1.77182	1.01972	1.49185	2.40985	0.332702	4.68635	2.10297
0.677762	1.87351	0.984171	1.36111	1.86397	0.15112	4.31573	1.78305
0.525807	1.7254	1.06335	1.27804	2.09753	0.228727	4.10732	1.84895
0.507421	2.05513	1.00649	1.42054	2.26013	0.109086	3.83784	1.72922
0.553095	1.79599	1.10521	1.25044	1.75301	0.189284	4.60001	1.32222
0.602786	1.79002	1.03544	1.21524	1.7668	0.067244	4.05954	1.43325
0.547152	1.61824	0.912714	1.28	2.16716	0.110045	4.73498	1.4348
0.476937	1.57872	0.870488	1.2168	1.93312	0.118106	5.11542	1.92484
0.487802	1.50787	1.15688	1.36333	2.04257	0.162366	5.1901	1.58168
0.569388	1.58408	0.867098	1.38016	1.90986	0.181841	4.17314	1.88137
0.570263	1.88263	0.87779	1.26929	2.38568	0.133587	4.95172	2.07796
0.546198	1.73857	0.967725	1.12157	2.33187	0.166674	4.37861	1.89853
0.625655	1.58934	1.14298	1.50014	1.83595	0.179732	4.95876	1.55016
0.665393	1.72366	1.07957	1.23625	2.16685	0.111163	4.90809	1.76843
0.663902	1.64604	0.898508	1.18393	2.67983	0.167945	3.97056	2.74398
0.811195	1.77803	0.962687	1.49492	2.39818	0.143721	5.07226	1.87322
0.606502	1.81872	1.1333	1.22709	1.79182	0.133483	4.30356	1.51638
0.50706	1.84443	0.902753	1.44792	1.94238	0.107494	6.22813	1.4005
0.51187	1.50608	1.01143	1.44596	2.24774	0.181486	4.42652	1.61852
0.63168	1.40051	1.12431	1.38739	1.84065	0.055918	4.42344	1.53333
0.359592	1.62516	0.873668	1.73258	2.01745	0.170745	6.5405	1.82723
0.39951	1.84962	0.990193	1.19507	2.06007	0.11413	3.5509	2.31607
0.614957	1.47032	1.06654	1.39574	1.52037	0.15421	5.58432	2.12923
0.724823	1.33803	1.10945	1.47261	1.95002	0.236826	5.52165	1.91731
0.578933	1.5274	1.06116	1.17439	1.88015	0.137559	3.98079	1.87668
0.639398	1.79675	1.23753	1.36703	2.00736	0.171577	5.1365	1.89996
0.550522	1.49954	1.09645	1.2366	2.10295	0.204947	4.19435	1.52669
0.537876	1.74267	0.933769	1.35086	2.23859	0.074088	4.73547	1.928
0.602364	1.71417	0.969757	1.50832	2.07999	0.276448	5.03658	2.05865
0.548658	1.68233	0.926926	1.41562	1.93481	0.207512	6.2243	1.65549
0.551287	1.76439	0.966527	1.40493	2.25526	0.27789	3.98744	1.83161
0.503415	1.94122	1.04452	1.58559	2.15694	0.14373	5.21262	1.57688
0.479765	1.56213	0.973172	1.59855	2.21117	0.157579	5.23435	2.00623
0.542918	1.57838	1.22175	1.39451	2.05288	0.16346	6.61101	1.61487
0.601819	1.42559	0.99785	1.62523	1.9591	0.146146	5.20199	2.01925
0.790165	1.5972	0.995799	1.25863	1.86082	0.155391	4.68605	1.74163
0.554686	1.78906	1.01903	1.32331	2.42815	0.075748	5.17981	1.51212
0.495996	1.92265	0.997913	1.58561	2.43135	0.235419	7.22797	1.62824
0.656786	1.8009	0.974762	1.22713	2.40234	0.205469	3.98086	2.07232
0.567798	1.51293	1.06441	1.10258	2.20023	0.206837	3.16863	2.34089
0.840996	1.39988	1.06044	1.40508	2.14986	0.150595	5.20099	1.83562
0.576013	1.97455	0.997788	1.22654	2.05377	0.082528	4.07057	2.01454
0.522007	1.64131	1.02318	1.52407	2.3433	0.24248	5.39744	1.96081
0.506569	1.4769	0.975938	1.27508	1.75106	0.165264	3.52851	2.47939
0.608369	1.57109	1.06718	1.24095	2.02325	0.057749	3.90182	1.49749
0.559325	1.77051	1.02328	1.57028	2.15211	0.079907	4.81384	2.0668
0.533333	1.44713	1.26209	1.72781	2.20782	0.171268	5.61945	1.4068
0.698225	1.69733	1.03353	1.33666	2.256	0.178881	4.6654	1.50537
0.506631	1.88099	0.957957	1.43277	1.79695	0.083489	4.53255	1.94305
0.484882	1.6845	1.19045	1.26584	1.95316	0.126932	4.53396	1.64705
0.505717	1.71546	1.03907	1.50943	2.01903	0.157084	4.66097	1.43611
0.425079	1.50406	1.0554	1.38074	2.32619	0.150846	5.21631	1.42972
0.586607	1.73835	1.07843	1.53961	1.80373	0.288556	6.2571	2.23441
0.628342	1.74005	1.03402	1.19395	1.97101	0.07632	3.88347	1.98163
0.73456	1.52445	0.936783	1.34285	2.13299	0.282276	3.83475	2.19141
0.544184	1.54829	0.885286	1.48261	2.02493	0.095077	4.75626	1.57223
0.494641	1.72726	1.03416	1.37222	1.81197	0.294411	5.62489	1.48678
0.547658	1.8335	1.06603	1.69409	2.11327	0.089047	5.47234	1.99901
0.620733	1.71808	1.02329	1.07533	2.46832	0.117221	4.45252	2.19745
0.541921	1.50594	1.01904	1.4654	1.86029	0.189274	3.28017	2.17456
0.479624	1.64899	1.2358	1.29631	2.0055	0.287313	5.30365	1.57554
0.589007	1.67934	0.96551	1.21489	2.23812	0.105393	3.96697	1.57925
0.548887	1.68795	1.13073	1.58402	2.39093	0.167576	4.62158	1.77638
0.660289	1.78106	1.03628	1.37956	2.30551	0.25645	5.81736	1.92136
0.558057	1.92272	1.0715	1.29605	2.30361	0.141256	5.00575	2.24181
0.643877	1.64306	0.982534	1.43375	2.19147	0.127914	5.87144	1.69479
0.708375	1.3764	1.11407	1.32405	2.05554	0.100028	4.17933	1.78968
0.393732	1.58166	1.03582	1.18296	1.74255	0.211763	4.36318	1.255
0.575149	1.58671	1.08943	1.36406	1.88916	0.071235	4.13935	1.80089
0.698568	1.52307	0.988967	1.42071	2.12843	0.126683	4.48115	2.1881
0.577375	1.67385	1.0468	1.32428	2.29351	0.109885	3.52571	1.78206
0.663621	1.52155	0.941537	1.17242	2.22633	0.235782	3.92527	2.35233
0.576588	1.52049	0.993744	1.03797	1.7278	0.092656	3.09016	1.47365
0.525837	1.65232	1.11174	1.21348	1.72606	0.105567	4.44838	2.4611
0.600897	1.58176	1.00454	1.56388	2.38715	0.10988	3.93068	2.17569
0.472062	1.73268	1.00239	1.10869	2.444	0.21291	4.42022	2.17343
0.60078	1.9527	1.15731	1.28173	2.15666	0.080286	5.2617	1.82352
0.598112	1.77451	0.968016	1.57976	2.01305	0.136888	4.97133	1.85308
0.609836	1.92471	1.07943	1.26223	2.32211	0.164122	3.8401	2.16739
0.619915	1.69674	1.24152	1.25837	1.98207	0.231526	3.6798	1.46863
0.679362	1.74378	0.973528	1.55618	2.23485	0.141727	5.67106	1.75466
0.62257	1.30833	0.973451	1.41338	1.78919	0.260032	4.94947	1.98881
0.650493	1.67858	0.965527	1.51537	2.48195	0.109979	4.79953	1.54428
0.441247	2.06069	1.11588	1.24083	2.39837	0.086676	5.26317	1.49642
0.538267	1.69123	1.01118	1.58326	2.09905	0.081399	5.79611	1.46644
0.536692	1.5207	0.937732	1.22835	1.92689	0.102143	4.95821	2.23175
0.576034	1.62597	0.979442	1.39325	1.95955	0.306697	4.80944	2.34165
0.714134	1.64193	1.10594	1.20618	1.98728	0.173583	4.04752	1.6387
0.491128	1.6059	0.964807	1.29958	1.76492	0.186182	3.58655	1.7651
0.802719	1.70193	1.1132	1.73726	2.15503	0.079997	5.21646	1.80597
0.461838	1.70795	1.01579	1.49648	1.98055	0.270371	5.89556	1.56317
0.522271	1.79618	0.963178	1.51623	2.22435	0.107813	5.06744	2.0209
0.635753	1.79587	1.00174	1.19859	1.62574	0.139906	3.80117	1.69186
0.602547	1.47758	1.00649	1.16918	2.10507	0.217723	4.17773	1.87219
0.489976	1.66112	1.12004	1.6728	2.04752	0.15445	5.94591	1.63192
0.608508	1.95635	1.01636	1.25903	2.10292	0.302689	4.63348	1.65553
0.614912	1.64225	1.0317	1.5086	1.63593	0.133726	6.16266	1.42951
0.585023	1.92809	1.12431	1.26916	1.99498	0.157233	4.27434	1.90514
0.560687	1.74605	0.901672	1.20477	2.17089	0.147086	2.80083	2.04608
0.663584	1.53165	1.08637	1.26868	1.85748	0.157145	3.76193	2.16144
0.674235	1.61454	1.05735	1.26036	2.09851	0.077417	3.97078	1.45529
0.82345	1.71931	1.15305	1.0743	2.06189	0.069943	4.15849	2.17605
0.689918	1.61157	1.21996	1.3932	2.00201	0.269498	3.87156	1.78705
0.503907	1.58404	1.23819	1.39475	1.70154	0.108777	5.62244	1.38603
0.477457	1.74746	1.16546	1.17554	1.79168	0.224101	3.08552	1.92002
0.412905	2.20986	1.14995	1.72315	2.59926	0.19592	6.27908	1.69978
0.782352	1.58446	1.15958	1.11735	2.04345	0.144758	4.30005	1.62881
0.523765	1.73208	1.06623	1.29796	2.22133	0.112888	4.3315	1.45684
0.643502	1.71411	1.14651	1.61701	2.17487	0.262161	5.32006	2.55699
0.518581	1.50755	1.03429	1.14889	1.73128	0.096945	3.75331	2.3243
0.680065	1.41591	1.06312	1.56951	1.91678	0.193021	5.06081	2.13448
0.462268	1.41292	0.989008	1.42309	1.91474	0.130321	4.52085	1.57922
0.483771	1.70171	1.07362	1.44014	2.03968	0.204618	4.63727	1.89947
0.730155	1.84213	0.969301	1.29437	2.2461	0.262009	4.83873	2.97716
0.62095	1.84615	1.19796	1.55538	1.87011	0.119164	4.90787	1.76017
0.528758	1.63439	0.9731	1.34777	1.88322	0.163499	4.82822	1.73013
0.579877	1.98732	1.05367	1.44865	2.22971	0.09636	4.31847	2.00689
0.372527	1.65962	0.996161	1.14467	1.97828	0.185529	3.43651	2.06156
0.614545	1.5248	1.05442	1.60743	2.17216	0.089851	5.96303	1.8725
0.546571	1.73383	1.07457	1.29728	2.1459	0.155492	4.55734	1.94472
0.500413	1.70426	1.06141	1.02727	1.91456	0.242426	3.78085	1.75551
0.622079	1.87389	0.981287	1.35194	2.27018	0.194133	4.15625	1.92625
0.622559	1.83743	0.953509	1.58079	2.04922	0.142774	5.30569	1.55081
0.559103	1.82215	0.970081	1.25694	1.92495	0.133222	4.96681	1.97415
0.461176	1.70286	1.01965	1.33676	2.07458	0.113592	3.97713	2.10981
0.707791	1.53686	1.07669	1.25819	2.21619	0.204758	3.78618	1.57032
0.551252	1.84118	1.05337	1.54302	2.30203	0.1911	4.75292	1.23622
0.724689	1.58151	1.14142	1.50988	2.21437	0.156334	5.27795	2.26187
0.62455	1.70552	1.03427	1.33497	2.24382	0.152234	3.75524	1.38311
0.473148	1.72668	1.14427	1.30944	1.86065	0.090766	4.39499	1.67909
0.585071	2.09102	1.04012	1.21138	2.12062	0.137969	3.78044	1.30202
0.471326	1.9743	1.14598	1.39927	2.2016	0.329312	4.91788	1.80573
0.517355	1.89059	1.03401	1.18537	2.10949	0.190176	4.38609	1.4612
0.565242	1.50552	1.0354	1.51235	1.75937	0.16452	5.38112	1.87512
0.529138	1.7767	1.09092	1.64304	2.05792	0.153819	5.87725	1.88122
0.549876	2.2587	0.952913	1.43814	2.5263	0.194639	5.07876	1.48613
0.567229	1.77349	1.06732	1.04673	1.84203	0.100143	4.1506	1.41772
0.559297	1.61543	0.979501	1.18241	1.8708	0.203843	3.75181	1.58379
0.651344	1.70005	0.921283	1.24881	2.15617	0.155012	4.46666	2.20023
0.743101	1.83217	1.08715	1.62969	2.31322	0.113952	5.7357	1.9702
0.653758	2.11037	1.13594	1.30675	1.86132	0.187042	4.82137	2.25416
0.559517	1.78058	1.26763	1.39261	2.40412	0.102302	4.36311	2.01758
0.477403	1.70617	1.06458	1.18148	2.10333	0.123021	4.19529	1.55862
0.43402	1.46763	1.15123	1.53074	1.98432	0.151864	5.63671	1.96114
0.619323	1.63106	1.04357	1.44859	1.75773	0.102906	4.61049	1.50694
0.496449	1.72444	0.943088	1.2682	2.09698	0.102138	4.69953	2.39927
0.693598	1.64031	1.04188	1.37059	1.60236	0.089332	3.73855	2.0241
0.661136	1.85175	1.07998	1.28017	1.95188	0.123275	3.12695	1.78224
0.628981	1.7281	1.15386	1.39896	1.68751	0.131538	4.54659	1.73105
0.655262	1.71065	0.914133	1.39856	2.08434	0.163999	4.23297	2.42823
0.697665	2.0055	1.10838	1.30885	1.98723	0.179665	5.3493	1.83899
0.537964	1.70497	1.11301	1.45659	2.02363	0.290651	5.4097	1.73792
0.583344	1.63803	1.00252	1.27147	1.94	0.254157	5.5998	2.44061
0.473733	1.36909	1.12033	1.39519	1.79803	0.254799	4.64925	1.92277
0.536837	1.63963	1.06975	1.24291	2.1747	0.202343	3.78653	2.10947
0.564936	1.61109	1.09845	1.5343	2.31842	0.108399	4.29912	1.87153
0.630356	1.83351	1.04489	1.3661	2.00865	0.211802	5.74004	1.66554
0.425891	1.62537	0.98224	1.1781	2.20285	0.142641	3.39486	1.24869
0.72053	1.82678	1.15939	1.40298	2.37817	0.062602	4.71744	1.62211
0.616477	1.98815	1.13178	1.31948	2.52702	0.243626	3.81773	2.10396
0.610829	1.61582	1.08617	1.30715	2.23038	0.16225	4.86167	2.18163
0.661942	1.56621	0.99007	1.47392	2.30798	0.134543	4.71628	2.08505
0.667905	1.51088	0.965738	1.26869	2.00505	0.064522	4.9745	1.67349
0.48205	1.59317	1.02812	1.29924	1.96553	0.203126	5.05977	1.8215
0.468658	1.5525	0.902308	1.4165	2.48927	0.158054	4.22797	2.04478
0.400777	1.6425	0.884873	1.27786	2.01074	0.132451	4.31076	1.5221
0.540812	1.6805	0.882093	1.30174	1.92944	0.258364	3.71427	1.81187
0.633989	1.75489	1.06939	1.49766	2.06766	0.164224	6.07519	1.64331
0.559518	1.68032	0.956326	1.17146	2.30531	0.10348	3.18288	1.97699
0.584892	1.62248	1.32897	1.40293	1.7711	0.289135	5.18623	1.49671
0.468325	1.62073	1.05554	1.18951	2.30158	0.102685	3.90086	1.63779
0.607201	1.79817	0.861434	1.22768	1.91664	0.175366	3.98836	1.72672
0.598694	1.64331	0.883861	1.2941	1.61969	0.188065	4.11312	1.66733
0.561531	1.52394	1.09098	1.26153	1.96852	0.267811	4.46837	1.7144
0.611364	1.57461	0.919189	1.41324	2.20222	0.224189	4.70398	2.01117
0.483732	1.75786	1.0997	1.16202	2.02018	0.050871	4.07985	1.34797
0.567252	1.82199	0.949406	1.30226	2.2016	0.265962	4.97766	1.78575
0.764884	1.24777	1.10104	1.4089	2.02149	0.084843	4.49869	2.13206
0.676234	1.6306	0.878732	1.3158	2.02428	0.290497	5.20261	1.96385
0.545901	1.77315	0.994989	1.37989	2.25495	0.18621	4.35915	1.26013
0.351203	1.36234	1.0472	1.23185	2.1402	0.180887	4.46141	1.43536
0.41971	1.68624	1.15042	1.44484	1.77815	0.232216	5.03757	2.28337
0.581471	1.9977	0.952381	1.22134	1.99041	0.221291	5.08077	2.07249
0.706273	1.57874	1.04908	1.39343	1.72507	0.180891	5.26676	1.57911
0.606604	1.91001	0.953677	1.60253	2.65582	0.068498	5.10612	1.95529
0.396479	1.84702	1.07621	1.4083	1.86938	0.133613	4.77214	1.83895
0.410294	1.84499	1.09146	1.33665	1.8814	0.173989	4.08354	1.53486
0.648331	1.8158	0.984425	1.7185	2.20754	0.197872	4.50365	1.66712
0.444908	1.65696	1.08234	1.26354	2.0518	0.19734	3.97207	1.91197
0.564906	1.80258	1.02727	1.17786	1.95751	0.141959	4.79473	1.73551
0.557286	1.58934	1.06511	1.38061	1.84201	0.124443	5.77335	1.5363
0.618792	1.67592	0.982552	1.4326	2.21301	0.248508	4.87816	1.9724
0.67506	1.6339	1.01108	1.30185	2.10496	0.068095	4.21151	2.70323
0.632097	1.923	1.10085	1.2085	2.11251	0.104145	4.09214	1.97651
0.478208	1.5044	1.02388	1.17781	1.84524	0.124502	4.49021	1.75137
0.548733	1.52002	1.17644	1.53297	1.83473	0.120338	5.67271	1.55342
0.60899	1.69814	0.884366	1.40397	2.42696	0.139362	3.67749	2.47804
0.616635	2.01208	1.23297	1.17785	2.18886	0.102334	4.00382	1.36818
0.519242	1.70125	1.08411	1.1649	1.89541	0.154268	3.70151	1.6284
0.582855	1.72646	1.07372	1.22441	2.42945	0.079052	3.70537	1.75709
0.631286	1.6006	1.05501	1.21345	2.04315	0.090771	4.08576	1.58786
0.516134	1.54422	1.18852	1.29347	2.20405	0.171219	4.46999	1.7438
0.464223	1.90758	1.01993	1.22602	2.31438	0.145896	3.97488	1.67052
0.536076	1.82548	0.958331	1.45481	2.02208	0.128049	6.10902	1.98016
0.559225	1.43552	1.03022	1.37968	2.26752	0.214894	4.59926	1.28739
0.539568	1.77879	1.1582	1.3767	2.18553	0.19806	4.48651	1.78505
0.705109	1.43187	1.20034	1.26396	1.74623	0.180612	4.59276	1.30452
0.54652	1.85284	0.901549	1.37214	2.18895	0.109364	4.92067	2.18376
0.54789	1.88051	1.10294	1.46401	2.02413	0.133031	4.48892	1.78895
0.477299	1.56599	1.05079	1.09024	1.99874	0.201951	4.55385	1.5418
0.459501	1.94372	1.10863	1.27395	2.03947	0.180211	4.76214	1.87779
0.658267	1.62305	1.24948	1.5158	1.98194	0.195105	5.62547	1.37298
0.492453	1.67048	1.08107	1.38396	2.13688	0.11969	5.28196	2.06779
0.588917	1.4491	1.24187	1.38688	1.64768	0.095709	5.30721	1.38398
0.568254	1.71182	1.03247	1.27536	2.01961	0.11983	4.76473	1.74867
0.511306	1.58826	0.950212	1.23899	1.99706	0.142333	4.32536	2.23321
0.573152	1.74727	0.956355	1.38657	2.0007	0.181585	3.9966	1.7191
0.52799	1.85011	0.860297	1.22353	2.09931	0.302865	5.25594	1.59666
0.704761	1.58648	1.1558	1.2093	2.0713	0.205201	5.02595	1.56776
0.574075	1.73459	1.06273	1.28441	1.81635	0.14217	4.90625	1.6239
0.746065	1.4082	1.10343	1.35265	2.18233	0.103122	3.86712	1.96619
0.676392	2.01396	1.25348	1.38017	2.28956	0.115359	5.47874	1.26379
0.487785	1.66864	1.11346	1.36153	2.15666	0.128053	3.8835	2.37317
0.591447	1.43554	0.975508	1.46749	2.16807	0.241322	5.0124	1.46304
0.578662	1.26328	1.10255	1.38526	1.97395	0.109411	4.10415	1.92976
0.489982	1.83741	1.07434	1.4438	2.41806	0.152457	4.59673	1.72955
0.576989	1.9494	0.980204	1.3261	2.11925	0.318052	4.07887	2.00128
0.453955	1.63277	1.07607	1.16273	2.18982	0.153404	4.9467	1.21427
0.473096	1.94598	1.04061	1.21927	1.96979	0.175068	5.26363	1.28629
0.504974	1.67399	0.950156	1.36654	1.82635	0.096742	4.31323	1.92414
0.638923	1.83092	1.13585	1.34431	1.70256	0.123738	4.13982	1.51795
0.569228	1.62144	0.996404	1.21385	2.08589	0.179749	3.20477	1.62303
0.660479	1.79201	0.977252	1.41119	1.86564	0.107325	5.50475	1.94627
0.62657	1.68329	1.0316	1.52235	2.44563	0.116849	5.24724	2.1065
0.483357	1.76632	1.05525	1.3548	2.2989	0.199746	4.5805	1.64823
0.541393	1.92713	1.10113	1.35595	1.86334	0.115052	3.6307	1.83534
0.604053	1.71914	1.0989	1.30241	2.0362	0.117708	4.95094	1.70194
0.558841	1.90374	1.04156	1.1053	1.98567	0.102805	4.44246	1.55747
0.586484	1.82332	1.11558	1.83701	2.02703	0.239662	4.75054	1.63239
0.585332	1.89207	1.13686	1.29407	2.00059	0.276035	4.76197	1.47621
0.657666	1.6953	0.993975	1.33316	1.77512	0.153129	4.08122	2.29202
0.478954	1.61646	1.04912	1.32046	1.91624	0.152516	4.76337	2.58086
0.572114	1.88821	0.834718	1.26477	1.87829	0.183726	4.52867	1.58132
0.658032	1.86262	0.998231	1.39733	2.33774	0.260162	5.58216	1.82016
0.506071	1.56568	0.833391	1.7649	1.97577	0.056914	4.01435	1.37928
0.685382	1.67536	1.01525	1.31408	2.0903	0.056417	4.09804	2.17478
0.492343	1.58514	0.943209	1.1162	1.84547	0.102215	3.74006	1.70541
0.628939	1.77185	1.28466	1.50628	2.09469	0.127613	6.14442	1.6302
0.573233	1.60247	1.03916	1.36705	2.22061	0.06727	3.80552	2.35053
0.534106	1.8346	0.959884	1.48917	2.11875	0.169939	3.91135	1.44099
0.525673	1.57788	1.28235	1.55	1.95202	0.22595	5.26011	1.94516
0.656892	1.65069	0.894103	1.37472	2.11101	0.188649	4.61634	2.28372
0.641831	1.62437	0.9452	1.672	2.33976	0.103255	5.61901	1.69603
0.505095	1.75924	0.998927	1.53731	1.85787	0.358421	5.52785	1.26737
0.681261	1.79077	1.17955	1.46314	2.27554	0.050369	5.62582	1.42883
0.533493	1.9262	0.980414	1.53473	2.40888	0.23862	4.24575	1.50495
0.523438	1.64268	0.998957	1.34274	2.04997	0.131267	4.21663	1.51971
0.580679	1.71248	0.967339	1.32275	1.74942	0.137149	2.82479	1.77128
0.616624	1.79483	1.18835	1.10469	2.44304	0.173013	4.04724	1.09222
0.537881	1.87218	0.929274	1.36766	2.3265	0.201086	4.30249	1.23257
0.422823	1.60444	0.926565	1.17004	2.13713	0.216948	3.28961	2.0138
0.45042	1.87091	0.979788	1.55396	2.12764	0.122865	5.39168	1.41625
0.499889	2.15166	0.986611	1.55002	2.70814	0.117707	4.50967	2.20104
0.43929	1.51085	1.0214	1.27649	2.15544	0.15034	4.15053	1.54419
0.686345	1.62853	1.10792	1.4818	2.05166	0.05	4.04263	2.05093
0.627625	1.81831	1.1362	1.3278	2.1025	0.102098	4.62569	1.22334
0.741174	1.69328	1.08513	1.48161	1.68936	0.145956	4.18837	1.46844
0.731142	1.21229	0.889422	1.35718	1.88844	0.231788	5.66798	1.72607
0.625545	1.63377	0.952495	1.32446	1.89583	0.154772	3.919	1.92395
0.457519	1.64629	1.10207	1.05065	2.17523	0.138335	3.87711	1.563
0.408561	2.22011	1.094	1.21506	2.49099	0.194288	3.95686	1.67823
0.528519	1.6099	1.13393	1.30154	1.92694	0.227779	3.96767	1.90486
0.475896	1.60916	0.990173	1.19659	1.83427	0.133776	4.99478	1.38573
0.400312	1.63756	1.18738	1.1274	2.16108	0.209079	5.40434	1.75948
0.561927	1.91666	1.05938	1.38812	2.41408	0.045759	4.18051	1.23965
0.792706	1.55066	1.11817	1.15814	2.17223	0.122113	4.6041	1.99227
0.48674	1.7019	1.12165	1.06786	1.90638	0.075269	3.09882	1.83798
0.535782	1.82902	0.975809	1.249	2.24043	0.094621	4.29163	1.42732
0.583742	1.43581	1.27162	1.11063	1.77329	0.168597	4.29702	1.59889
0.529179	1.80178	1.23196	1.13021	2.12473	0.097188	4.21442	1.60237
0.539712	1.73305	0.994862	1.29276	2.34152	0.134501	3.60575	2.03377
0.61286	1.87955	0.873663	1.34329	2.3639	0.17271	4.2378	2.03795
0.571229	1.68047	0.944146	1.28274	2.0884	0.074486	5.03329	1.2438
0.581896	1.40303	0.946894	1.07617	1.80383	0.270895	3.763	1.42732
0.509215	1.63249	1.02524	1.27307	2.1713	0.078767	4.76259	1.56563
0.511505	1.75318	1.20916	1.32828	2.23861	0.153803	4.1823	1.85322
0.627786	1.3714	1.03422	1.5076	1.90803	0.094289	4.54508	1.85061
0.699376	1.80514	1.17616	1.38559	1.83805	0.093934	4.94802	1.61245
0.633555	1.55116	1.29273	1.17944	1.70522	0.211305	4.26432	1.60338
0.530038	1.74291	0.967866	1.39179	1.99917	0.180057	5.468	1.8793
0.447466	1.78848	0.940198	1.35918	2.06053	0.127481	5.26353	1.41387
0.691757	1.78866	1.04083	1.41264	2.07479	0.244877	5.24778	2.12318
0.630139	1.5883	0.895968	1.29655	2.05303	0.111411	3.48423	1.66936
0.482295	1.8419	1.04334	1.70864	2.24837	0.105147	5.81473	1.39501
0.469896	1.62673	1.11268	1.3738	2.08041	0.14668	3.99646	1.88961
0.389497	1.97082	1.06833	1.5786	2.45999	0.187616	6.44289	2.12079
0.775108	1.71326	0.989715	1.08093	2.37959	0.098513	4.77144	1.82271
0.475576	1.55867	1.04933	1.19536	2.21096	0.103461	4.88805	1.4437
0.601692	1.60394	1.04298	1.22719	1.67461	0.176569	3.92374	1.43815
0.574753	1.40831	0.959018	1.2447	2.16576	0.122645	4.10529	2.39317
0.567377	1.71684	0.945017	1.41448	2.03264	0.136472	5.34606	1.63472
0.5848	1.73029	0.963309	1.48731	1.83651	0.192687	5.08423	2.03362
0.595718	1.72606	1.01489	1.21002	2.08378	0.199157	3.39865	1.57608
0.538585	1.93892	1.08104	1.61319	2.24164	0.224031	6.03568	1.67438
0.572184	1.48527	1.11299	1.49186	2.02986	0.12512	4.53029	2.02808
0.478738	1.78569	1.0019	1.27745	2.02132	0.148217	4.20773	1.24712
0.454193	1.58659	0.948781	1.41608	2.0639	0.258582	5.90952	1.97047
0.628131	1.60868	1.08438	1.44933	1.98073	0.243865	5.69244	1.56675
0.423024	1.70847	1.05192	1.49295	2.02489	0.277975	5.34352	1.60606
0.558837	1.76761	1.00118	1.29424	2.00204	0.106748	4.3727	1.98127
0.617967	1.83472	0.881849	1.41345	2.23287	0.12845	4.5223	2.00866
0.736844	1.64133	0.968263	1.75293	2.10755	0.175736	6.35082	1.8819
0.418069	1.44769	1.05499	1.56444	1.74609	0.258892	5.08612	1.81192
0.613149	1.61971	1.02894	1.31269	1.81339	0.235432	4.04085	1.98861
0.494691	1.68629	1.01355	1.55569	1.96203	0.237458	4.95503	1.75912
0.597905	1.58385	1.19388	1.75973	1.81324	0.181193	5.95343	1.45935
0.595445	1.41137	1.09522	1.43648	1.91918	0.126948	4.2536	2.13445
0.586948	1.44979	1.14417	1.17718	1.88416	0.093676	3.99417	1.46514
0.540492	1.84496	0.879482	1.48848	1.90299	0.201868	5.56259	2.0055
0.487211	1.65202	0.98779	1.34877	2.24306	0.053784	3.94324	1.88253
0.67687	1.48721	0.871512	1.39963	2.05107	0.128116	5.00489	1.52443
0.653947	1.2158	1.00829	1.43175	2.16503	0.101321	4.2269	1.67507
0.608041	1.65182	1.15294	1.59438	1.63856	0.128646	5.77162	1.37853
0.478281	1.58935	1.26727	1.06907	2.05918	0.085745	2.90375	1.95233
0.828714	1.71227	1.01292	1.29535	2.36426	0.129118	3.38512	2.27087
0.589898	1.64989	1.04431	1.46713	2.28795	0.111549	4.93317	1.62315
0.48995	1.51228	0.860287	1.13909	1.97667	0.165643	4.33662	2.39572
0.578586	1.51354	0.929387	1.23866	1.94091	0.079365	4.11369	1.84663
0.565584	1.57851	0.98103	1.37081	2.11416	0.138696	5.53616	1.12552
0.484843	1.93718	0.964223	1.41061	1.72908	0.148811	5.30863	1.94205
0.69615	1.7226	1.18137	1.33611	2.25728	0.17747	4.06311	1.91015
0.533504	1.86273	1.20751	1.63824	1.80899	0.164418	6.20419	1.52635
0.488126	1.45363	0.96717	1.07655	1.96455	0.153386	4.00167	2.41437
0.365612	1.80697	1.08859	1.39367	2.13914	0.231476	5.08804	1.46504
0.492694	2.02989	0.985742	1.51341	2.20867	0.138248	4.26357	1.78685
0.372047	1.9951	1.03158	1.17654	2.22216	0.250754	4.08967	1.62343
0.542409	1.58713	0.950278	1.28112	2.49745	0.194633	3.5352	1.5769
0.640393	1.85989	1.06433	1.23619	2.28935	0.240707	4.02753	1.93196
0.440442	1.58048	1.00601	1.04192	1.62748	0.098658	3.80211	1.58623
0.588007	1.72634	1.02556	1.23064	2.19738	0.13343	4.35135	1.71651
0.571047	1.8657	1.03868	1.48171	1.81868	0.205947	4.06134	1.78015
0.454366	1.60672	1.01992	1.4898	1.85966	0.243277	6.12772	1.80519
0.702153	1.50768	1.26722	1.32498	1.72193	0.15096	4.16383	1.86659
0.539582	1.83265	1.0515	1.61408	1.8923	0.240299	4.8084	1.68746
0.538759	1.59584	0.893648	1.40363	2.04273	0.177385	5.57678	2.09818
0.725666	1.73848	1.01403	1.37849	1.97859	0.123148	4.5135	1.94571
0.6326	1.5448	0.999178	1.25212	1.75147	0.126259	2.91682	2.1297
0.471792	1.5841	0.973967	1.28401	1.89143	0.138479	4.07665	2.93614
0.644596	1.78848	1.10864	1.55482	2.06816	0.123125	5.12142	1.76935
0.494691	1.57911	1.19131	1.21441	2.12756	0.138849	4.29218	1.70706
0.428111	1.82181	0.988289	1.29989	1.89963	0.184265	4.29648	1.75384
0.46537	1.57405	1.07214	1.26228	1.90208	0.214246	4.37046	1.97318
0.520537	1.9827	1.07808	1.41165	2.23869	0.303427	5.89044	1.65803
0.499868	1.67412	0.997767	1.3775	2.01566	0.124526	4.4125	1.89897
0.626218	1.79849	1.0519	1.42284	2.11612	0.197873	4.99036	1.44685
0.567657	1.90003	1.10607	1.33377	1.94778	0.193772	4.53847	1.71969
0.594369	1.65933	0.885482	1.46523	1.94964	0.152196	4.50025	2.02907
0.464718	1.72537	1.02596	1.38213	1.86452	0.237987	3.75226	1.73436
0.55922	1.82366	1.00793	1.16185	1.68582	0.293485	3.90435	1.93345
0.657647	1.94638	1.07898	1.45149	1.78962	0.187096	4.42889	2.14663
0.638568	1.65626	1.02113	1.6147	2.32522	0.244481	5.68582	1.51324
0.493212	1.2462	1.0341	1.24342	1.90391	0.250831	3.99192	2.15416
0.554427	1.73555	1.11972	1.43708	2.26687	0.133906	4.99267	1.43799
0.462579	1.76093	0.838163	1.31072	2.07121	0.200195	4.22389	1.77306
0.68224	1.69493	1.02694	1.49131	1.89139	0.202038	4.76512	1.59332
0.537996	1.59667	0.904467	1.32912	1.99869	0.114556	4.32976	2.36061
0.539409	1.70882	0.95939	1.4564	1.88389	0.165247	5.00643	1.82381
0.501178	1.70344	1.00215	1.3897	1.98187	0.10555	4.25788	1.76897
0.533972	1.67993	1.07423	1.4548	1.77692	0.327715	5.66517	1.80531
0.701972	1.61879	1.03076	1.2029	1.89004	0.1986	4.60188	1.38942
0.525406	1.43127	1.01653	1.36487	2.00357	0.216582	4.40053	1.93355
0.61987	1.71906	1.03402	1.20408	2.0765	0.19145	4.12433	1.72309
0.51582	1.50626	1.00663	1.14004	1.73607	0.130525	4.092	1.91961
0.475987	1.55456	0.996898	1.48037	1.85443	0.181183	4.42915	1.76728
0.693805	1.60192	1.01614	1.50462	2.3569	0.152	4.71479	1.72382
0.674617	1.37145	1.25764	1.53525	2.05613	0.160306	4.44184	1.79351
0.574513	1.74586	1.0383	1.39879	1.93982	0.153911	4.45592	1.91268
0.606629	1.53161	1.08998	1.30988	1.945	0.068023	4.15194	1.94919
0.484663	1.53181	1.11624	1.36001	1.85535	0.267272	4.47351	1.67388
0.536995	1.57855	0.997142	1.36986	1.91271	0.210255	5.00821	1.64152
0.76888	1.7649	1.01738	1.39171	2.09497	0.089391	4.96458	2.28373
0.750263	1.62459	1.09411	1.447	2.06519	0.14567	4.26085	1.69582
0.608219	2.06736	1.03382	1.64557	1.96279	0.087966	5.48852	1.92476
0.515937	1.66925	1.17529	1.37087	2.27199	0.29425	5.01115	1.69715
0.532523	1.67973	1.09219	1.33016	1.858	0.249915	4.55261	1.9383
0.44063	1.92643	0.973289	1.2204	1.97934	0.146139	3.59027	1.99755
0.430303	1.7476	1.02434	1.39497	1.82409	0.093991	4.31932	2.03105
0.527281	1.33023	0.889529	1.29407	1.78638	0.112861	3.73905	2.29184
0.589115	2.17567	1.30996	1.49075	2.39694	0.253919	5.09466	1.60457
0.47068	1.73614	1.03527	1.23851	1.70119	0.169184	3.82491	1.86792
0.617401	1.79403	0.969419	1.56884	2.28593	0.098327	5.52946	1.86265
0.534595	2.08355	0.889168	1.24644	2.51592	0.084326	4.04905	1.4848
0.743987	1.26326	1.07625	1.48552	1.76666	0.17066	4.80677	1.84098
0.522614	1.87417	0.935821	1.79485	2.22995	0.088672	6.61435	1.62317
0.907708	1.9006	1.07733	1.21358	2.0047	0.102878	4.04682	1.24545
0.414939	1.95657	1.03508	1.1746	1.94399	0.333244	3.8278	1.59432
0.699932	1.67481	0.825739	1.44546	2.09366	0.133396	4.08872	1.89788
0.426336	1.60118	1.02746	1.31118	2.14511	0.194439	5.71082	1.93537
0.684437	1.83061	0.958573	1.43743	2.15153	0.173196	5.41746	1.55268
0.575196	1.77521	1.14481	1.20647	1.98166	0.158667	4.72937	1.5733
0.610555	1.8837	1.15351	1.15646	2.17639	0.239888	5.72821	2.14271
0.413904	2.10266	0.961495	1.36712	2.19931	0.133677	4.36998	1.68373
0.580041	1.87037	1.0806	1.43202	2.0808	0.250994	4.56076	1.80216
0.628916	1.75017	1.10331	1.27865	2.06338	0.109086	4.44984	1.69627
0.641151	1.67045	1.04247	1.41241	1.94386	0.242861	5.53856	2.00473
0.298747	1.60493	1.18366	1.12882	1.84566	0.221423	4.2115	1.47456
0.495329	1.78114	1.07842	1.36387	2.11825	0.12091	4.19323	2.09642
0.668824	1.63166	1.00246	1.2852	1.72087	0.143825	5.18306	1.5629
0.609382	1.81103	1.06861	1.13543	2.01551	0.268209	3.99181	1.97597
0.571083	1.60726	1.07611	1.17229	2.14214	0.212412	3.33057	1.93346
0.576867	1.77909	1.08108	1.38843	2.04986	0.153152	4.65052	1.96274
0.519835	1.76213	1.04384	1.28288	2.00343	0.126634	3.86666	2.26627
0.604277	1.62874	1.01597	1.07943	2.23792	0.062574	3.34726	2.51982
0.55145	1.66185	1.00815	1.33099	2.01763	0.16152	4.87261	1.88455
0.543252	1.80116	0.890718	1.45676	1.96447	0.201986	4.38109	1.84569
0.684569	1.78271	1.07685	1.18945	2.1167	0.149321	4.23275	2.18463
0.581009	1.67702	1.12475	1.69489	2.14473	0.154772	5.4128	1.50684
0.428717	1.75617	1.03869	1.39696	2.27533	0.250524	5.69433	2.13268
0.550308	1.9048	1.22332	1.48712	2.06081	0.140672	5.18753	1.6619
0.68539	1.74111	0.982443	1.41053	2.12301	0.154451	5.1322	1.45525
0.564062	1.44936	1.14176	1.0859	1.56363	0.152885	3.35843	1.21477
0.659402	1.94122	1.06426	1.16374	2.3245	0.160508	3.48641	2.73356
0.579305	1.58367	1.03605	1.51065	1.85332	0.174792	5.81812	1.64827
0.501827	1.89065	1.15054	1.16741	1.89327	0.17651	3.84356	1.62885
0.554833	1.76021	1.08206	1.64643	2.27731	0.18101	6.2895	2.10089
0.604015	1.63082	1.07888	1.06411	1.65824	0.18641	4.41529	1.68334
0.714696	2.0358	1.10396	1.31462	2.08918	0.261489	5.17165	1.49335
0.552279	1.80367	0.944646	1.29494	1.88471	0.215964	4.44648	2.05375
0.668669	1.65666	0.867795	1.29475	2.38048	0.239701	4.21785	1.85715
0.554468	1.6759	0.99288	1.34503	2.28036	0.153382	5.1229	1.47886
0.492478	1.87167	1.12078	1.19282	2.02202	0.297734	4.93925	1.3182
0.530407	1.9387	0.911791	1.5316	2.29944	0.08386	4.93072	1.87097
0.598413	1.7508	1.22651	1.66154	2.09706	0.133164	5.49236	1.89603
0.546101	1.41571	1.16244	1.3279	2.00346	0.128448	5.58899	1.66723
0.624808	1.89843	0.983227	1.41934	2.10751	0.074172	3.63028	1.76561
0.506699	1.60876	0.854057	1.14348	2.03231	0.070104	3.38402	1.65239
0.650326	1.62622	1.19253	1.49362	2.02619	0.227823	4.71422	1.79691
0.649716	1.46356	1.06326	1.39612	2.0721	0.198914	4.32409	1.92305
0.456733	1.4764	0.932172	1.24442	2.14008	0.148519	4.06519	1.82933
0.652045	1.65397	0.815298	1.2657	2.05383	0.164456	3.8375	1.95935
0.743603	1.72051	1.00081	1.25379	2.13349	0.197127	3.84335	2.06132
0.664439	1.72164	0.958453	1.36856	2.45708	0.093126	5.10159	2.21509
0.607533	1.59815	1.24837	1.42764	1.6483	0.121448	4.5005	1.5347
0.567641	1.86696	1.17803	1.27272	2.19946	0.185249	4.44745	1.67071
0.528755	1.62929	0.979724	1.42787	1.90633	0.14516	4.35696	1.49745
0.655928	1.73529	0.926698	1.08047	2.16892	0.122482	3.73329	1.6716
0.609361	1.69179	0.962492	1.64095	1.92415	0.132904	6.10279	1.44866
0.572196	1.70507	1.03128	1.38516	2.2468	0.223491	5.21655	1.64756
0.533062	2.04885	1.19838	1.4578	2.19954	0.083952	5.3817	2.05431
0.592934	1.89352	0.980319	1.27632	2.15285	0.256225	4.37407	1.6963
0.40197	1.88145	1.03366	1.11371	2.0915	0.214082	4.74666	1.78696
0.539037	1.78839	1.08307	1.17446	1.69921	0.237222	4.16564	2.24885
0.584942	1.88389	1.05079	1.50876	2.12632	0.287043	5.13249	1.47698
0.402457	1.74585	0.929822	1.06411	2.17372	0.201715	3.73633	1.82197
0.747774	1.7426	1.19692	1.52604	2.25313	0.052221	4.33039	1.47792
0.489371	1.45821	0.99465	1.32207	1.98003	0.206081	4.11998	1.56193
0.510218	1.58298	1.01338	1.40745	1.95205	0.092847	4.91154	1.48213
0.604142	1.72694	1.04667	1.48262	2.20292	0.122305	4.32401	1.6254
0.586555	1.71211	1.07186	1.0877	2.00105	0.128457	3.84351	2.01025
0.459221	1.64104	1.07722	1.33529	2.04601	0.235168	4.67619	1.7917
0.553639	1.52822	1.05748	1.37038	1.83097	0.123255	4.5972	1.31803
0.506565	1.60544	1.11825	1.38349	2.01856	0.138874	4.6056	1.7514
0.616971	1.44303	1.08525	1.58091	2.14751	0.104412	5.77576	1.81887
0.605614	1.84771	1.21083	1.35541	2.18652	0.19117	5.18525	1.80555
0.47522	1.9072	0.914305	1.3008	2.26556	0.239165	4.51165	1.75763
0.570746	1.61456	1.13169	1.35401	2.29988	0.304473	4.30345	1.69658
0.493512	1.88182	1.09993	1.24284	2.21357	0.130991	4.10085	1.53887
0.750372	1.5875	1.09336	1.45866	1.88716	0.194269	5.43144	1.23429
0.558713	1.49884	0.974819	1.49368	2.24745	0.164117	4.46189	2.58011
0.63897	1.93006	0.965689	1.36708	2.16639	0.093171	3.76117	1.51504
0.627464	1.7637	0.999877	1.15509	2.10704	0.155654	3.97225	1.87735
0.635745	1.8295	1.11902	1.03922	2.0386	0.200082	4.23141	1.76476
0.679934	1.76194	1.10537	1.65104	2.14389	0.231549	6.78294	1.92606
0.667356	1.67425	0.966723	1.3652	1.9448	0.07141	3.79601	2.5837
0.703587	1.49673	1.06763	1.30345	1.82731	0.184892	5.24847	1.74994
0.609246	1.83106	1.0223	1.18676	2.40487	0.063994	3.5981	1.87935
0.718547	1.55578	1.06455	1.50472	1.90504	0.215571	4.71665	1.88096
0.371326	1.54839	1.09008	1.39854	1.8017	0.296529	4.65637	1.46802
0.531945	1.69506	0.998714	1.36743	2.06283	0.114816	4.87127	1.78596
0.583452	1.78154	1.09765	1.15572	2.13698	0.238019	4.71838	1.96204
0.585112	1.85962	0.973549	1.38339	1.98512	0.206764	5.76018	1.3981
0.506378	1.53568	1.04748	1.36187	2.05218	0.105705	4.15289	1.70008
0.646506	2.01088	0.976072	1.24498	2.16052	0.091534	3.84402	1.78752
0.43621	1.85124	1.13081	1.12134	2.13047	0.071002	4.30451	1.0591
0.487513	1.8791	1.11157	1.25891	2.31428	0.217081	3.91992	1.71103
0.579619	1.52721	1.01921	1.35136	1.67585	0.21794	5.26043	1.89033
0.499867	1.70585	0.98693	1.43017	1.90788	0.150839	6.79841	1.63948
0.618988	1.54041	0.994319	1.25208	1.85918	0.128748	3.61818	1.62456
0.659788	1.72435	1.00471	1.216	2.31233	0.089113	3.32296	1.91479
0.415901	1.56776	0.898411	1.19256	1.95912	0.188537	4.40016	1.542
0.534356	1.79968	0.99317	1.15518	2.23571	0.202734	3.86906	1.95219
0.421439	1.86619	1.07802	1.52984	2.08777	0.189774	4.92101	1.6983
0.620415	1.71889	0.964033	1.51817	2.28901	0.088324	4.91212	2.38698
0.546522	2.09454	0.931044	1.48603	2.22167	0.179273	5.05049	1.67323
0.661569	1.7936	1.13542	1.60167	2.14104	0.140039	5.05061	2.11272
0.543314	1.42531	1.00868	1.34043	2.32162	0.083575	5.16557	1.92427
0.62718	1.88896	1.2284	1.4481	2.20599	0.095142	5.58752	2.22433
0.491305	1.50008	0.957182	1.26769	2.15646	0.130158	4.93644	1.97499
0.604198	1.5639	0.960028	1.1988	1.63293	0.107383	4.50064	1.84915
0.553069	1.79307	1.06532	1.41684	2.13884	0.216105	4.58904	1.99195
0.551869	1.79452	0.963873	1.52031	2.41926	0.115122	5.8405	1.78351
0.490813	1.60312	0.969785	1.24119	2.34493	0.243435	3.53958	1.74121
0.527327	1.89149	0.993432	1.10845	2.52235	0.160116	3.5261	1.80188
0.543992	1.79705	1.0618	1.33066	1.72074	0.082666	4.04621	2.23717
0.490134	1.26743	1.03697	1.52608	2.02196	0.183005	4.4202	1.47741
0.59373	1.53114	1.1834	1.25487	2.19056	0.186597	4.5299	1.50963
0.562536	1.89476	1.15534	1.48058	2.29413	0.238826	5.85692	1.2044
0.59056	1.69513	1.1052	1.25386	2.00031	0.08897	3.70476	1.39474
0.753882	1.70357	0.947036	1.20412	2.23418	0.102065	3.91764	1.87702
0.585689	1.95175	1.07014	1.05601	2.27166	0.179665	3.57612	2.0533
0.503385	1.80429	0.834268	1.67074	1.84954	0.197857	5.8445	1.72676
0.516628	1.60674	1.01415	1.42579	1.95728	0.295571	5.53448	2.17427
0.532167	1.62502	1.15936	1.18707	1.39947	0.186572	4.91915	1.68234
0.67958	1.65746	1.12996	1.27756	1.96056	0.165121	4.06123	2.07664
0.662934	2.02831	1.02158	1.31355	2.19451	0.116409	4.09995	1.8747
0.679806	1.5561	1.06937	1.54805	1.86921	0.148965	4.06257	1.75348
0.577306	1.76573	1.07937	1.34437	2.07203	0.160544	4.01781	2.42377
0.612287	1.68425	1.07187	1.42615	1.94316	0.098926	4.69388	2.03876
0.543255	1.85835	1.00784	1.38226	2.38919	0.16624	4.72727	1.54792
0.509511	1.81938	1.05649	1.09154	1.95178	0.098763	3.79623	1.48323
0.541555	1.52079	0.908805	1.53103	1.94014	0.11158	5.19062	1.97145
0.611792	1.55645	0.919716	1.41919	2.1312	0.078442	5.08704	1.54557
0.617011	1.85501	0.965931	1.17273	2.28216	0.116859	4.95899	1.95887
0.439136	1.96857	1.04501	1.37911	2.03005	0.173484	5.10555	1.62392
0.384207	2.24331	1.16232	1.49595	2.35726	0.056883	3.92414	1.67838
0.542612	1.59211	1.1668	1.6173	1.96975	0.19949	4.88563	1.7125
0.520467	1.71103	1.05774	1.50145	1.83891	0.263837	5.195	2.06967
0.502893	1.98324	1.03281	1.50908	2.233	0.087412	5.75901	1.65859
0.510644	1.50821	1.0776	1.3524	1.84533	0.133408	4.69888	1.85744
0.47903	1.73817	0.902199	1.40329	2.10727	0.125819	5.64523	1.55164
0.556658	2.001	1.09583	1.2397	1.92347	0.178805	4.15811	2.30417
0.587805	1.65095	1.00582	1.37618	2.43815	0.17559	3.8471	1.17295
0.653261	1.85209	1.10909	1.37382	2.23343	0.043353	4.75748	2.21668
0.71534	1.6527	1.094	1.11585	2.43139	0.07548	4.01777	1.74934
0.687813	1.66564	1.05611	1.46789	1.68091	0.219296	6.31305	1.94704
0.663874	1.865	1.08625	1.23575	1.94076	0.156997	4.00068	1.96044
0.662048	1.56563	1.09222	1.58116	2.09298	0.166632	5.74324	1.08086
0.539584	1.70097	1.0802	1.03015	1.87264	0.068381	3.09421	1.64846
0.581601	1.61938	1.08184	1.45463	2.13885	0.151307	4.65259	1.50079
0.537496	1.54388	1.15726	1.4165	1.46716	0.238426	4.8227	1.83164
0.535994	1.88137	0.999679	1.40516	1.49483	0.216553	4.97689	2.11423
0.527943	1.60696	0.992117	1.27066	2.18798	0.18987	4.00535	2.38705
0.503986	1.66534	1.23066	1.56217	2.12435	0.247419	5.80303	1.57946
0.765677	1.73427	0.936989	1.30261	2.2205	0.214458	4.84444	2.04127
0.69612	1.61456	0.994124	1.38194	1.7956	0.095206	3.6964	1.63614
0.606647	1.31485	1.14355	1.24747	1.88766	0.242024	4.12561	1.84216
0.442675	1.61536	1.04784	1.27441	1.97881	0.14126	4.4076	1.33556
0.561291	1.54571	1.12994	1.29324	1.8662	0.075244	4.26982	1.46784
0.706536	1.76384	1.02908	1.369	1.90337	0.082511	5.12935	1.79794
0.542862	1.75959	1.084	1.18942	2.01964	0.136295	3.72646	1.73524
0.713727	1.92594	1.11878	1.35841	2.13773	0.134388	4.06665	2.31639
0.53187	1.84659	0.896149	1.39035	2.26338	0.106708	4.68313	1.84094
0.554998	1.70889	1.20437	1.21397	2.20628	0.223058	4.03393	1.85685
0.583156	1.39585	0.978193	1.28236	2.0876	0.248995	3.42434	2.08953
0.565843	1.75598	1.22121	1.20818	2.06652	0.146628	4.29905	1.54522
0.550407	1.36077	0.960648	1.25056	2.07179	0.195683	4.88912	1.23577
0.502909	1.59423	1.1715	1.32675	2.06719	0.123319	5.01353	1.73468
0.569077	1.54116	1.15006	1.45799	1.72528	0.049007	4.82676	2.03741
0.495369	1.43538	1.18264	1.42372	1.9634	0.207267	4.54172	1.48228
0.633425	1.38098	0.962731	1.6235	1.83796	0.173349	4.80314	2.03624
0.530416	1.83669	0.997232	1.25936	2.0867	0.127182	3.85466	1.65005
0.703347	1.63369	1.00869	1.36724	1.76707	0.079074	4.62517	1.43558
0.418866	1.77971	1.13572	1.49963	1.94966	0.112341	5.45999	1.78989
0.513249	1.78158	0.878752	1.31305	2.10442	0.132383	4.33059	1.87735
0.425361	1.55622	1.0509	1.43645	1.93416	0.199441	5.18785	1.74335
0.512271	1.96924	1.19895	1.40957	1.80773	0.133574	4.27828	1.45574
0.476331	1.71846	0.950799	1.42772	2.12393	0.109403	4.34014	1.77853
0.525998	1.65122	1.25573	1.17542	2.003	0.154151	3.66458	2.02846

## Sheet: Figure 4
H-/B- to H-/B+'	H-/B- to H+/B-'	H-/B+ to H-/B-'	H-/B+ to H+/B+'	H+/B- to H-/B-'	H+/B- to H+/B+'	H+/B+ to H-/B+'	H+/B+ to H+/B-'
3.67424	2.865	34.7151	4.18517	6.32118	0.60138	1.61279	7.50568
4.48657	3.24152	37.0591	1.79057	6.7252	0.676653	1.88748	7.85945
2.3901	3.37937	30.2318	4.24769	5.56843	0.385859	0.701474	7.82904
3.13562	2.87507	28.5959	1.88444	6.02016	0.690715	0.319985	8.5446		H: Host Association
3.36525	3.36696	31.0994	2.34621	6.03824	0.762276	0.483447	5.65644		B: Butyrate production
2.90935	2.87036	33.8298	3.00163	5.76736	0.773855	0.86819	8.32017
3.23142	3.00044	27.6418	2.03295	5.94153	0.807321	1.66689	7.10978
3.16341	3.50139	28.6057	2.97331	5.92828	1.02019	1.5669	10.2917
3.27034	3.0743	27.7161	3.02952	5.80922	0.981036	1.36432	10.3747
3.77052	3.0128	28.8083	2.96989	5.56493	0.685618	0.429568	6.06839
3.44399	3.50648	31.2779	3.31084	6.18205	0.747984	0.574594	9.9555
3.15987	3.04674	37.5822	1.3522	6.97685	0.781566	2.34252	8.35051
3.70007	3.09016	35.1847	1.74399	6.31799	0.985658	0.501156	8.12759
3.56107	3.28556	28.5769	1.55449	6.00929	0.905784	1.0254	7.58464
3.01333	3.25245	27.594	2.50322	6.51793	0.776461	2.626	6.39753
4.19692	3.08015	36.7254	1.43322	5.32324	1.25513	2.60497	10.6305
3.0282	3.20213	29.1779	2.62053	5.87402	0.586471	1.04159	9.74356
3.40229	3.07987	35.9653	3.59712	5.62987	0.886762	1.93456	8.63289
4.29054	3.28378	38.1662	2.15411	6.03371	0.576231	1.29398	5.8567
3.73665	2.87832	37.9934	2.25384	5.96975	0.958272	2.09122	9.6132
3.05961	3.36384	29.5931	2.29969	6.06697	0.95459	0.859258	8.15533
3.72626	3.63147	36.425	1.80183	5.88099	0.755114	1.95775	7.73938
3.38317	3.2571	31.221	2.93734	6.49505	1.11475	3.03168	7.28494
3.52497	3.17972	29.5218	1.72796	6.00658	0.928737	1.20583	6.39049
3.64069	2.94444	32.9433	3.01244	5.83493	0.58457	0.608846	6.85184
3.77411	3.11762	33.5506	2.53236	6.68229	0.786136	2.0635	7.39665
3.4158	3.44044	35.3726	0.797109	6.16745	0.990288	3.18318	4.25659
3.16887	3.24504	24.4084	2.36018	6.46729	0.919095	2.10453	6.64724
3.78475	3.2867	30.9212	0.97428	5.76383	1.11834	1.87415	9.56465
3.39106	3.24715	30.2936	2.52551	5.75828	0.867106	0.953118	5.74716
2.52097	3.29507	26.9305	2.41541	5.96077	0.831267	1.18712	8.05613
4.20003	3.54691	31.7619	4.09945	7.57045	0.666795	1.22077	10.3007
3.03506	3.40857	24.638	1.5681	6.31723	0.517531	0.437705	6.51986
3.52333	3.06823	39.4693	1.63334	6.32152	0.522118	1.87013	5.34065
3.69211	3.4175	39.4833	2.33012	6.05901	1.03979	5.6129	5.78524
3.86679	3.2501	28.0727	2.4914	5.69332	0.596532	1.6367	6.96684
2.95756	3.22981	24.5237	2.48645	6.76894	1.03958	0.739041	7.06431
3.04194	3.43853	31.2329	2.72566	7.25993	0.695732	0.941821	8.09015
3.11942	2.72006	26.5581	3.72412	5.38921	0.631741	0.558811	7.06691
3.32898	3.8257	32.3887	1.59555	6.76442	0.850656	1.61391	7.09136
3.66111	3.23436	30.2897	3.01095	6.40318	0.60536	0.801807	8.24138
3.87064	3.37387	35.5436	2.59342	5.83416	0.939322	0.862578	8.50608
3.05789	3.20779	27.3962	3.30934	6.63057	0.512548	0.680963	8.10753
3.71782	3.30097	29.1854	1.9817	6.29862	0.666186	0.794341	6.99438
3.76302	3.13998	33.6814	2.45767	5.91946	0.715005	1.3139	7.38853
3.74024	2.96434	34.9297	3.40257	5.60189	0.470307	1.49396	6.64618
3.37088	3.2946	31.6248	2.62252	6.40149	0.842455	2.05723	8.98118
2.74173	3.13503	23.7681	2.02358	6.34322	0.662609	1.58961	7.25745
3.20406	3.00991	28.2187	2.8462	6.12847	0.590204	0.618934	8.46434
3.06427	3.21287	26.612	3.77393	6.18006	0.569759	2.14168	6.09357
3.19142	3.26064	28.119	3.03458	5.72642	0.777197	2.30879	6.5373
2.95966	3.5688	24.8852	2.09953	6.05243	1.09065	2.34515	7.24576
3.173	3.43691	31.4092	1.55799	5.9542	0.758023	4.53343	5.83555
3.60504	3.48434	35.5066	3.41659	6.98641	0.388011	1.32095	8.80326
2.86549	3.22144	28.6048	3.41222	6.92441	0.988169	1.73261	8.54899
3.57324	3.45865	31.5136	4.32101	6.58181	0.57334	0.846626	7.28836
2.54967	3.34295	25.3483	2.28863	6.30546	0.648696	1.69907	6.14288
2.76091	3.42618	27.4896	2.78547	5.94983	0.62162	1.43369	5.57863
3.34018	2.93153	30.9618	2.86345	6.52962	0.807025	0.303237	6.42244
3.03571	3.25327	27.1144	1.93056	7.33072	0.719887	0.716492	5.75591
4.0555	3.21924	28.5326	2.35916	5.54788	0.722021	1.48994	6.66384
3.30275	2.80935	27.8978	3.00074	6.26908	0.649627	2.39415	3.15934
2.95272	2.82338	27.9812	2.57467	6.10454	0.773771	2.11919	8.97833
3.78606	3.37778	31.0665	2.45108	5.82129	0.498003	1.51568	6.48025
3.83267	3.14623	35.1964	2.82329	6.32735	0.541004	1.45943	6.81056
3.64842	3.61713	30.7882	1.89601	6.43644	0.553272	1.09741	6.15679
3.47484	3.20028	29.8198	2.14019	5.57937	0.494336	0.883267	6.12227
3.0026	3.3772	29.1266	2.31391	6.36215	0.739798	3.03749	8.49744
4.47644	3.21145	37.387	2.66608	6.95041	0.828141	3.2678	6.27248
4.13513	2.55355	36.5547	2.31908	5.09987	0.871929	0.416558	6.14028
2.5414	3.19172	24.8709	3.62882	6.39848	0.876447	0.677672	6.84571
2.77849	3.19733	27.4805	2.42725	5.41967	0.641579	1.49542	8.69498
3.24494	3.2516	30.2084	2.35159	6.14947	0.75312	0.668363	7.88854
3.87751	3.447	36.2911	3.02524	6.07334	0.774947	0.293368	8.36435
3.46568	3.25339	31.6485	3.28545	6.36177	0.762843	2.10308	10.0825
2.90029	2.95084	33.0311	2.47723	5.27177	0.514164	2.29989	7.26656
2.86477	2.82971	30.7711	2.09019	5.70072	1.01119	2.36851	6.73503
3.58541	3.35767	36.0511	1.84769	5.42891	1.07014	1.69437	6.56841
3.53496	2.73051	30.0542	3.49525	6.03835	0.660874	0.608479	8.40268
3.75652	3.28217	30.2746	4.08455	6.21354	0.626842	0.537737	9.38934
3.5524	2.99559	32.3708	2.92225	6.10097	0.773797	1.05416	7.22649
3.27315	3.3136	29.1602	1.90785	6.00937	1.207	2.22954	8.00653
4.10892	3.10589	31.2911	2.56793	5.82106	0.798896	1.59036	8.90812
3.51989	3.21737	30.6994	2.5547	6.08744	0.409126	0.4869	11.6732
4.4581	3.72921	33.3529	3.10157	6.59041	0.583556	0.649888	8.64369
3.88203	3.45406	38.1618	2.40564	7.56225	0.920722	1.51866	8.22967
3.48145	2.8292	33.4131	2.16098	5.45009	0.572585	2.64535	6.7217
4.00829	3.56725	32.953	2.63878	6.08779	0.847192	2.14866	6.87439
2.83189	2.92162	26.6956	2.01787	5.29461	0.80899	0.947482	7.84762
3.15382	3.01193	25.875	2.82222	5.59275	0.831229	2.05035	6.07522
2.80762	2.96712	22.1889	2.86289	5.63472	0.763428	1.50801	8.50162
3.20784	3.33549	27.6907	2.61713	6.86378	1.22394	3.89049	8.35351
3.27047	4.02023	24.7513	1.43355	7.37629	0.544217	0.884578	5.14979
2.7992	2.81137	27.3483	2.08225	5.36057	1.39492	1.2835	6.88323
3.47429	3.18488	36.8146	3.34223	5.82868	0.715847	1.48591	9.17738
3.31399	3.2773	30.2497	2.22303	5.69029	0.768926	0.934818	7.2002
2.72195	3.02086	27.5616	2.79581	6.34405	0.612468	1.72282	6.54075
2.47175	2.89898	22.26	4.0433	6.44507	0.876981	1.21662	7.48312
2.79552	3.17774	26.3345	1.70192	6.69489	0.596218	1.82764	4.87409
4.26714	3.23508	40.055	2.93521	6.16085	0.748703	2.41861	6.10253
4.33318	3.39429	38.9518	3.76792	5.70674	1.43746	2.68922	7.09997
2.61936	3.32094	27.3653	1.69766	6.30033	0.501524	1.69537	4.38127
3.43698	3.85655	33.6558	2.12222	6.65578	0.754788	0.929628	6.62497
4.25092	3.24195	37.0278	3.09259	6.37363	0.84426	1.20837	10.4468
3.57687	3.06831	30.9547	2.01568	6.65052	0.812436	3.58104	4.06487
4.82847	3.19936	41.9589	2.13898	5.33016	0.796707	1.35699	5.30227
3.18759	3.68868	30.0165	1.68326	7.23457	1.00564	0.693285	10.4876
4.6167	4.10937	41.5833	2.17252	7.56175	0.595234	1.85987	6.70767
3.51827	3.18627	34.8659	1.55238	7.26621	1.63335	2.06665	9.40088
3.42343	3.21417	35.536	2.5072	6.04293	0.941618	1.48012	9.08193
3.92144	3.48015	40.7399	3.34446	7.13008	0.653006	1.65844	7.1832
3.91051	3.19748	30.8496	3.48854	6.04472	0.832019	0.256955	9.17531
3.69434	3.2099	30.2131	2.64905	6.56843	0.515033	0.435775	8.71128
3.65942	3.46198	34.0726	2.6373	6.92936	0.66562	2.69769	6.64552
3.13127	3.06508	31.3415	3.72629	6.73723	0.682094	1.98569	8.1096
4.21512	3.37893	36.5946	1.91481	6.45626	0.832166	2.55776	8.52966
3.03256	3.15112	30.3273	2.66255	6.48368	0.683454	0.938004	5.93852
3.44356	3.29363	28.7584	1.7886	6.58512	0.865724	1.8016	6.98221
2.52445	3.48391	26.637	1.6225	6.2519	1.19161	1.29878	10.6465
3.99295	3.39049	35.1293	2.62553	5.53726	0.797904	1.4871	6.96408
2.78602	3.83311	26.8606	2.30316	6.71911	1.07481	0.901677	8.90624
3.4125	3.0471	27.9611	2.47593	7.51419	0.786015	1.34065	8.93441
3.41645	3.01789	31.873	1.39868	6.02952	1.31674	2.06978	6.55892
3.65225	2.92587	34.2773	2.65111	6.43958	0.974143	2.86275	7.83357
3.71135	3.35567	31.727	1.85749	6.33517	0.725623	0.344863	8.16244
3.17846	3.11471	34.4857	2.31898	6.32366	0.850313	1.2464	5.40025
3.63114	3.74241	32.4191	3.36583	7.42064	0.684321	1.76748	8.68351
2.53098	3.49526	18.1595	3.06046	5.91429	0.563904	1.03025	8.83561
3.46808	3.04005	29.8111	3.61849	5.79211	0.634291	0.627548	7.53904
3.51125	3.42811	33.1039	2.20585	6.99073	0.639685	1.44588	6.14118
4.51479	3.50639	35.0896	2.57929	7.12955	0.77462	0.845328	7.08492
3.05445	2.9737	30.0598	3.142	5.87776	0.579344	0.499029	6.39571
2.98166	3.3571	24.2565	3.02592	7.51442	0.966033	2.15363	9.55145
2.5214	3.00006	28.1124	1.99467	5.452	0.590406	3.8926	6.2179
3.36829	3.07123	26.3098	1.791	6.57255	1.03765	1.58078	6.83896
3.5422	3.23964	31.7961	2.21601	5.55315	0.693196	1.43164	6.49697
3.6361	2.86529	33.7986	2.56403	5.58792	0.511565	1.86614	6.78455
3.26802	3.41037	29.8786	2.71125	6.54794	0.449102	3.00024	6.13017
2.85518	3.565	26.1288	2.22237	5.92209	0.445833	2.67759	5.93361
3.37503	3.16025	26.2465	2.54661	5.33506	0.67889	0.75912	8.66259
2.79339	2.98365	29.7786	2.08677	6.60289	0.968117	0.872481	5.01514
3.42446	2.93702	36.9034	2.98172	6.0015	0.687548	0.516071	4.55065
3.5741	3.2422	32.9207	2.31633	5.88516	0.716715	2.82829	4.39555
2.94783	2.64399	27.5475	2.07186	5.75739	0.449687	2.6247	7.94657
3.44612	2.92941	29.4437	3.35876	5.53701	0.482931	0.544698	8.17747
3.38274	2.94374	29.0412	2.22615	6.15586	0.852146	2.60404	9.52441
3.58011	3.20248	28.9191	1.92647	6.23765	0.8722	2.2658	7.77115
3.78245	3.05473	37.5281	4.23808	6.011	0.570265	0.509796	8.80907
3.44066	3.17688	28.0777	1.93981	5.9502	0.808097	2.23325	6.38146
3.91388	3.40819	34.5289	2.90022	7.15583	0.500965	1.81966	6.36131
2.82677	3.44461	28.1433	3.26078	6.58851	0.641357	1.35138	8.04796
3.58095	2.93396	34.7188	3.00737	5.54223	0.707175	1.60624	6.73219
3.05167	3.69326	32.8527	3.18144	7.38921	0.514623	1.36482	7.49683
3.7374	3.16834	37.8672	3.1699	6.3404	0.805672	1.2873	9.09949
3.5166	3.49075	31.3397	1.24947	6.34336	0.844529	1.57898	7.88329
3.20936	3.22616	28.164	4.24657	6.27047	1.05845	1.11572	8.85082
2.72373	3.99252	27.5705	2.9844	7.12799	0.605745	0.665185	7.13792
3.88562	3.05391	36.8225	2.0389	5.13207	0.75322	3.21907	5.01998
4.23353	3.16095	34.6818	2.48343	5.42367	0.868273	2.64356	8.01021
2.87828	3.01577	26.3479	3.2945	6.68709	0.381164	0.622085	6.57606
2.85755	3.50045	31.1731	1.11108	6.55927	1.05141	2.44701	6.43266
2.99771	3.30354	26.4549	2.98978	5.89054	0.650765	1.76122	7.30306
3.32521	2.72087	31.4895	2.31131	5.51295	0.954943	1.75824	9.16264
2.79419	3.11066	31.0742	2.65014	5.61159	1.09659	0.571304	8.45421
3.37508	2.95209	27.6063	1.79274	5.49981	0.974134	2.14977	7.0067
3.44022	3.10809	30.0915	2.61216	6.28544	0.783732	1.15515	9.37345
3.38653	3.02521	29.3051	2.20515	6.42334	0.679447	1.72915	7.11341
3.59245	3.09689	30.4074	1.31319	6.05137	0.694704	1.72749	5.36266
3.50866	3.23151	27.8899	2.29297	6.88417	1.07561	3.08109	9.12326
5.20844	2.88925	37.1488	1.97245	5.44698	0.762624	0.957399	7.80464
3.54434	3.31836	33.3055	2.12578	6.26415	0.735737	1.90194	7.23196
3.5245	2.95626	32.0476	1.91383	6.43354	0.894393	1.50387	8.09188
3.39314	3.05559	35.1063	2.35807	5.38598	1.34237	2.45201	6.7753
3.56331	2.9177	37.5026	1.79107	6.04657	0.683722	0.696696	6.59667
3.45137	3.19097	30.2733	2.32755	6.19255	0.699719	1.43533	6.04292
3.66407	3.55242	25.028	2.41983	6.96394	0.581708	1.10419	8.55846
2.47863	3.21236	26.4651	1.74754	5.69141	0.983242	2.34076	6.9381
3.78778	3.18764	27.7963	1.48964	5.98157	1.07414	1.49171	6.92319
3.76218	3.41193	30.9896	3.47966	6.18264	1.22257	0.418733	8.5605
4.38877	3.06904	39.6678	3.24524	5.53375	0.636476	1.17216	7.25563
3.73606	3.15365	32.079	3.11821	6.47632	0.567772	1.47691	4.37604
3.61974	3.21244	30.9254	3.01862	6.98912	0.769974	1.96399	9.20985
2.72513	3.43821	26.7656	3.03735	6.7292	0.83201	2.18367	5.44928
3.73205	2.55652	37.3635	3.28041	5.6613	0.640252	1.54469	7.71827
4.51629	3.72621	37.2773	2.98749	6.54294	0.697101	1.60546	9.21003
3.43452	3.33344	30.227	2.45598	5.88558	0.615198	1.61306	6.40026
3.8748	3.00997	34.0605	1.32425	6.31891	0.797064	1.48137	6.28498
3.06481	3.22649	36.096	1.7916	6.37681	0.87866	1.68078	7.74333
4.09484	3.22905	38.3231	1.9214	5.6474	0.722185	0.799545	5.90781
3.87496	2.88309	35.4274	2.42197	5.42267	0.789498	0.858369	5.14142
3.43785	3.25323	30.4889	3.07681	6.60231	0.78588	1.17481	5.81291
3.96903	2.96416	34.2841	2.05308	5.80688	0.752669	0.947254	6.40051
3.78555	3.17344	33.2829	2.24335	6.42622	0.938698	0.446527	8.0329
3.37138	3.15091	27.8996	1.93176	6.7	0.586856	0.509625	8.19209
3.67537	3.37179	34.2307	2.40706	6.38752	0.706317	1.55959	5.63666
3.4827	3.13888	27.9723	2.56657	6.54036	0.647872	0.489734	7.66353
3.82117	3.14129	31.4802	2.60942	6.35753	0.758577	1.40727	5.69348
3.4579	3.58001	31.911	2.77172	6.74225	0.565625	2.92073	6.61197
2.8854	3.29561	33.2159	1.99675	5.91615	0.79042	1.74994	6.95427
3.04455	3.27392	27.9817	3.3691	6.26111	0.843861	0.579877	8.02168
3.39353	3.28347	30.6951	3.41217	8.27949	0.671251	1.46709	11.3116
2.82559	3.30109	26.9289	1.67284	6.18087	1.21175	1.90356	6.96237
3.20495	3.37986	25.4657	3.32656	6.87675	0.826998	1.2324	10.3066
3.53918	3.20791	28.588	2.49499	6.75629	0.822977	1.20938	7.40601
3.52135	3.29495	35.4743	1.55663	5.80909	0.875946	3.42498	6.19743
3.50299	3.41758	32.4352	2.57026	6.26647	0.722077	1.45363	9.14882
3.03579	3.36059	25.0607	3.36486	6.35314	0.583418	0.217269	9.17417
2.92807	3.22093	29.2454	1.39415	5.7962	0.83259	2.46235	7.65421
2.77202	2.93772	24.8547	2.52495	5.16737	0.453804	1.35417	4.54703
3.14099	2.82742	33.5673	4.01832	5.76117	0.519346	1.61176	7.01287
3.54431	3.41184	33.061	2.68505	6.15354	0.812387	0.565062	6.57184
2.79227	2.76126	24.3581	3.22333	5.2869	0.766858	1.35171	10.1125
3.51811	3.69076	32.5364	2.77729	6.11774	0.625857	1.77609	6.47048
3.45272	2.93353	31.2517	2.25317	6.23611	0.740112	0.373912	8.57759
3.64812	3.52985	30.5706	2.01892	6.94469	0.906296	0.254258	6.45858
3.1759	3.16372	27.5426	3.06482	7.26025	0.600796	0.333219	6.24709
3.93056	3.16308	32.6441	1.93883	6.71371	0.894943	0.695906	7.1278
3.56647	3.16886	34.2402	3.10084	6.53528	0.649855	3.01269	6.79789
2.9609	3.24621	26.7032	2.69706	5.52023	0.900605	3.04409	6.43839
3.4644	3.19918	37.936	2.80477	5.56356	0.765866	3.17674	9.65243
3.16359	3.27627	26.9844	2.32761	6.26099	0.823413	1.72907	8.24988
4.10666	3.25654	34.0248	2.01477	5.26431	0.799323	3.24862	6.61874
3.93178	3.37507	37.8326	3.4332	5.61356	0.750479	3.11929	6.77332
4.05626	3.54902	35.0506	2.15124	5.71861	0.786136	2.66898	4.48275
4.15159	3.26733	38.8762	1.83156	5.99741	0.581559	2.73648	5.69801
2.55424	3.18036	23.72	2.99998	6.60448	0.677851	1.77545	6.34143
3.07584	2.93802	29.5963	2.02839	5.61901	0.806432	1.0698	6.83099
4.1739	3.00267	32.2923	3.90406	6.67369	0.671013	0.84626	11.4802
3.18094	3.27308	27.2525	3.13795	6.77952	0.543565	1.60525	5.97798
3.27688	3.1157	27.8919	1.85291	5.46222	0.779915	1.79476	6.70125
3.5347	3.22668	35.4761	2.45985	6.10057	0.757121	2.69245	8.496
3.94838	3.69884	37.1329	3.8359	6.10577	0.690332	1.46089	6.23369
3.08934	3.35259	31.2605	3.61444	6.02823	0.845957	2.43093	7.34271
3.5817	3.43526	35.4281	3.14647	6.76929	0.345185	0.898669	7.40928
3.67248	2.97518	29.8948	2.86143	5.39204	0.674238	1.61657	6.3963
4.34735	3.25642	36.5551	1.68224	6.32099	0.90767	0.513892	7.09015
3.65443	3.29586	29.0982	3.46835	5.31043	0.886414	1.01095	8.24086
3.36875	2.80105	30.133	2.33776	5.78629	0.964235	0.40582	7.11856
3.41194	2.89381	29.8529	2.92459	5.63603	0.892155	2.39829	5.34807
3.1137	3.16369	29.138	2.39471	6.28177	0.615776	0.43064	7.98232
3.74835	3.48769	34.5492	2.18557	6.06253	0.749966	2.03253	5.7956
2.91114	2.99398	23.2203	2.25423	5.74424	0.969458	0.360013	10.9198
3.50724	3.09736	35.0706	2.23917	7.01616	0.910423	0.690628	9.08798
3.24072	3.18436	28.8535	2.47321	6.30727	0.602274	1.36742	5.61204
3.30656	3.05708	30.401	2.81894	5.99064	0.642426	0.727019	6.17515
3.73002	3.29003	32.1736	4.6791	7.31064	0.466482	1.21177	6.32399
3.17414	2.84311	33.1157	2.63991	5.8095	0.824649	1.4867	7.89064
4.95886	3.05325	40.8574	3.49281	5.78042	1.13968	1.36877	5.92943
2.95137	3.22919	27.8406	1.79626	6.63201	0.97967	1.31634	8.15907
3.90322	3.22732	29.42	2.64607	6.42668	0.591259	1.73781	6.2226
3.77068	3.54677	40.4261	2.57087	5.84479	0.702881	1.6578	4.98196
3.14779	2.97762	30.7004	3.08732	6.20906	0.760266	3.00787	6.1488
3.30147	3.51833	25.3149	2.83234	6.55937	0.975641	0.887204	6.89496
3.32999	2.99225	37.0261	2.36293	6.05525	0.490201	1.95158	6.18572
4.29551	2.84299	39.2226	2.34059	5.72644	0.456276	1.57996	6.27108
3.46213	3.04403	37.9344	3.13305	5.93252	1.06051	1.84562	8.16081
3.9659	2.88587	33.8243	1.93949	5.93064	1.03931	1.06713	8.21212
3.41391	3.28528	34.2871	2.32381	6.02625	1.23684	1.6544	4.95131
3.30663	3.48049	28.6554	2.69075	7.01944	0.780314	0.924657	5.17053
3.3596	3.21448	28.7738	2.76439	6.91488	0.667365	2.06952	7.20989
3.7319	3.30748	33.4297	3.6427	6.5876	0.906907	1.30577	11.3122
3.47082	3.1102	30.5848	3.64364	5.67377	0.389688	1.44617	6.20832
2.94412	3.13176	31.4439	3.24917	6.13214	1.03688	3.08088	5.93002
3.56032	2.75607	27.4531	3.34488	6.23465	0.940288	1.6502	9.04708
3.57017	2.97047	25.7434	3.43906	6.94336	0.760053	0.880687	12.2853
3.54031	2.89504	31.7203	2.03906	5.17418	0.648609	1.72063	5.59987
3.34496	3.02225	32.5035	3.74842	7.09479	1.08548	1.31434	8.10627
3.19041	3.41818	27.1554	2.82961	6.47698	0.859727	0.302439	11.2203
3.2439	3.12431	27.7219	2.66294	5.54494	0.814749	1.92804	7.72569
3.63828	3.43128	32.4436	3.01456	7.55815	0.785877	0.785287	9.47801
3.3067	3.03636	28.513	2.20175	5.85078	0.827295	1.48692	6.23454
3.30281	3.10338	28.8339	2.78287	6.31694	0.73784	0.69139	5.8207
4.01114	3.2689	37.2795	3.08513	6.63348	0.581553	0.634976	8.34849
3.58752	3.19835	32.3414	2.37538	6.32322	0.901734	1.59643	7.41674
4.22601	2.98095	39.5609	2.14616	5.14379	0.896351	2.07657	6.15359
3.69596	2.96301	38.5278	2.89907	6.73586	0.540045	1.11153	6.05782
3.47475	2.87609	37.9962	2.07587	6.2365	0.65436	1.25108	7.26124
3.89253	3.42789	30.1007	2.62263	6.15163	0.839117	1.60301	6.80486
3.16018	3.19859	28.4496	2.38565	6.5987	0.887649	0.570926	6.74707
4.30321	3.27183	38.5398	2.59183	6.65082	0.816175	1.26826	6.96089
3.80423	3.27349	34.7756	2.30361	6.16479	0.677318	0.849066	6.6499
3.9169	3.15028	30.5811	3.04871	5.23693	0.884401	3.69725	7.84276
3.77087	2.98419	41.5215	3.45958	5.09473	0.823684	0.981084	8.77568
3.0864	3.86381	27.1777	1.27268	5.24242	0.87537	1.91118	8.28304
2.85184	3.06121	31.4339	3.69136	6.72396	0.770143	1.32075	9.02275
3.9062	3.65829	37.0249	2.70945	5.34591	0.669928	1.22015	7.35097
3.87622	2.65554	31.8146	1.88758	5.61257	0.543178	1.13707	7.66324
3.58565	3.82285	32.4893	3.21261	7.18746	0.563079	0.860364	7.58164
3.83464	3.30648	34.6827	2.70158	7.07144	0.768858	1.86656	7.55915
3.41107	3.20847	31.4779	2.68228	6.38579	1.14446	0.827062	7.41896
3.17861	2.96681	32.5734	1.884	6.45289	0.812711	1.7162	4.7727
3.05022	2.9068	26.8268	2.04029	5.82352	0.607425	1.47177	8.36788
3.20917	3.6098	30.7215	1.74335	5.61359	1.25312	2.86519	8.04337
3.35724	3.16954	32.8403	2.72727	6.12819	0.525015	1.04135	7.90877
3.37514	3.10473	30.9325	2.54571	6.96265	0.749457	0.798217	7.76305
3.97759	3.74504	37.7303	2.98956	6.77067	0.674385	1.6139	7.65269
3.36027	3.31477	29.8098	3.81105	6.34141	0.445352	0.719752	6.79624
2.87302	2.91291	27.0556	2.71165	6.24537	1.06727	3.83689	6.59663
3.07815	3.41044	32.8829	3.43206	6.22515	0.719048	0.77693	6.59042
2.93191	3.64999	25.3314	2.583	7.42359	1.22436	0.985655	10.3906
2.62498	3.45707	28.9543	1.69138	6.44149	1.26993	2.28338	6.12561
3.87408	3.54177	34.7961	1.24376	5.98517	0.831473	1.66842	9.21739
3.16528	3.18431	36.3427	2.57749	6.5838	0.841398	2.07088	6.59595
3.9577	3.33445	37.707	3.4123	6.20386	0.611402	0.996382	8.91681
4.29967	3.34332	38.7067	2.13427	6.51918	0.716153	1.5065	8.23836
3.90099	3.25194	37.7875	2.18502	6.41768	0.819729	0.577355	6.76724
2.99237	3.11222	29.0923	2.7503	5.99854	0.504219	1.21574	5.98922
3.28102	3.2354	29.8359	2.15597	5.84206	0.835184	1.65915	6.85835
3.25306	2.9568	33.7203	2.50731	5.49487	0.496356	1.04087	7.93892
3.62478	3.21643	34.2517	1.72431	6.20062	0.787192	2.05528	5.90887
2.60065	2.90973	29.2412	2.23327	5.35244	0.910566	2.39236	6.66937
2.8787	3.83321	24.4146	2.13865	6.92322	1.0727	1.12802	6.01922
4.24266	3.38289	42.3282	1.63785	6.59835	0.675313	1.89885	4.73902
3.17424	3.32393	28.489	2.96247	6.17874	0.890071	2.58766	5.54056
3.1865	3.13627	28.9762	2.68873	6.45783	0.634132	2.19507	7.45002
3.20351	2.98607	36.2328	2.28426	5.91469	0.85561	1.55705	7.00887
3.57333	3.43224	30.625	3.26642	6.52572	0.684817	0.475693	7.17789
3.2648	3.02758	24.9117	2.15731	5.68786	0.468478	0.71717	7.72313
3.64635	3.31648	32.0275	3.20808	6.49627	0.859951	0.476871	6.78743
3.00152	3.43194	23.4494	2.29174	6.77329	0.540565	2.1706	7.8055
3.57412	2.94245	33.5006	2.85309	6.65516	0.693366	1.62277	6.72081
3.59804	3.05002	34.8386	2.34533	6.42233	1.01608	1.78734	9.85054
3.79338	3.38159	30.7385	1.94316	5.48126	0.818543	0.704048	6.74883
3.03855	2.96441	28.2555	2.50099	5.57385	0.888251	1.8564	7.49268
3.26834	3.17847	27.9692	3.68177	5.22656	0.615352	0.828358	9.67707
4.09835	3.24767	34.2352	1.8666	6.33782	0.830201	1.78754	7.52815
4.19866	3.44697	36.0428	2.1524	6.66848	0.712484	1.25768	7.92322
3.70892	2.98594	42.1655	2.9291	5.61056	0.966275	1.7362	6.9155
2.62093	3.08272	25.577	1.46545	5.74282	0.779822	1.57399	6.2374
3.45682	3.15161	32.1192	2.61198	5.41709	0.793249	1.17153	6.93827
3.66615	2.83333	34.4358	2.00289	5.59105	0.536955	2.15375	7.76711
3.85004	3.11561	33.1694	2.38616	5.93609	1.18713	0.585778	9.41558
3.18033	2.84524	29.4562	2.00321	4.92211	0.970426	3.04196	6.24775
3.74012	3.66479	34.453	3.42806	6.93887	0.651059	2.10849	10.1768
4.00506	3.46935	38.9886	2.51111	6.17663	0.93456	1.04352	7.62714
3.97614	3.10993	29.7101	2.65537	6.03422	0.738545	0.497612	8.29368
3.83485	3.45859	36.6064	2.84472	6.77444	0.80016	1.06295	7.26651
3.04103	3.30617	25.9647	2.91445	6.89601	0.531813	1.02109	9.61971
2.81765	3.32452	24.4056	2.41771	5.4866	0.455846	2.22812	7.31153
3.86171	3.26505	28.9646	1.75033	6.58541	0.598285	1.80611	6.76057
2.66174	3.09461	24.9568	1.51415	5.88166	0.56107	2.01201	5.66044
4.0381	3.29881	34.3851	3.31995	5.65069	0.843824	2.72182	6.27073
3.29234	3.4384	35.8941	1.85675	6.3163	0.864749	1.03523	4.95865
3.5292	3.81905	29.7466	3.28346	6.43459	0.578925	1.46613	7.7785
2.91821	3.25218	29.6035	2.35305	5.82184	0.720038	1.09877	7.9157
2.19613	3.69482	23.4191	3.11316	7.67546	0.752213	1.68539	7.39542
2.96782	3.17233	26.6468	3.05332	5.82147	0.813134	0.860283	8.68239
3.5077	3.28685	30.8654	2.25277	5.5445	0.971686	1.28625	7.31602
3.27216	2.8473	35.179	2.27598	5.98278	0.697716	1.43956	6.82192
3.77567	3.52688	32.6758	1.71879	7.23055	0.872944	1.80858	6.45396
3.1249	3.61725	29.8778	1.77301	6.14841	0.946149	1.1374	6.6765
3.30882	3.45783	28.3491	2.7563	6.5643	0.693432	1.19505	6.65957
3.34242	2.92981	31.4262	3.33124	5.72662	0.68269	1.93473	7.24101
3.38164	3.0914	33.4214	3.54487	5.87076	0.820117	1.11108	9.97132
2.92558	3.94933	28.747	2.15863	6.72957	0.752483	1.73439	7.06964
2.34363	2.84819	21.1423	3.40347	6.23057	0.766011	0.434372	8.84425
3.34462	3.19957	32.2049	3.56889	6.45087	0.822477	2.15149	6.8515
3.42331	2.92407	31.9449	1.91486	6.80114	0.411328	0.739395	7.98938
3.23103	3.4699	28.634	3.5571	6.0594	0.491852	1.20096	5.90635
2.84222	2.92428	27.9732	2.67757	6.4159	0.6652	1.04832	8.41406
2.56	3.42385	23.8523	1.64951	6.63709	0.650518	0.252394	7.1631
3.13818	3.06067	25.4747	2.28992	6.14489	0.797873	1.27553	7.78834
4.91112	3.63522	47.4413	3.13404	6.38005	0.703568	0.45145	8.74857
3.25355	3.25203	28.3625	2.72599	5.98824	0.987374	1.28134	8.76439
3.8264	2.84486	31.7441	1.995	6.1371	0.675602	1.38536	6.27957
3.35406	3.16658	33.1464	2.54105	7.0862	0.841444	0.63754	10.3406
3.7632	3.26838	37.2641	4.38568	6.16503	0.758666	0.678318	8.96753
3.53197	3.00411	30.6254	4.28543	6.09814	0.869594	0.409962	11.454
3.74947	3.52292	31.6547	1.5887	6.18034	0.744489	1.11244	6.60184
4.34773	3.31498	39.0409	2.30474	6.29884	0.779901	0.499656	7.9714
3.35657	3.05309	31.2644	1.84448	6.23061	0.670929	0.439689	5.95484
3.35235	3.15575	28.5614	2.10091	6.48731	0.90751	1.24948	9.62677
3.82114	3.03586	28.4414	2.61409	6.99855	0.78617	1.66354	6.55774
3.54543	2.90594	30.439	5.1964	6.16156	0.818573	1.17624	10.6259
3.68694	3.5856	39.4678	3.02445	6.74557	0.65198	0.941899	9.85732
3.42387	2.67447	29.7909	2.86023	5.6801	0.766422	0.781575	7.57626
3.40077	3.83857	28.4085	3.06212	6.08173	0.822791	1.7277	8.96161
2.72239	3.46785	29.3135	2.59599	6.33702	0.656326	2.53787	6.62994
3.39853	3.0206	29.0666	1.8736	6.04736	0.719223	1.41733	5.00227
2.76792	2.73683	27.4029	4.36625	5.95974	0.876928	1.56873	7.97792
5.26068	2.94119	42.8965	2.41189	6.04324	0.671614	1.26797	7.00884
3.44443	3.32804	30.4756	2.98956	6.30592	1.06466	0.844825	10.4416
3.10076	2.9433	28.8619	2.4254	5.96865	0.965776	1.72188	9.46239
3.18989	3.55242	31.672	2.24794	6.53253	0.559876	3.8585	4.37108
3.73526	3.42325	34.6263	1.78702	6.70233	0.774896	0.966405	6.49826
3.35717	3.45741	29.86	2.4889	6.05704	0.814782	3.23216	8.35397
3.93526	3.40529	31.9919	2.10287	6.53071	0.646583	2.56218	5.76635
3.55782	3.19465	31.7326	2.98663	5.83798	0.989764	0.879535	8.51834
3.34036	3.24313	29.4258	2.97049	6.35763	0.658638	2.00011	6.8822
2.87535	2.98288	23.6746	2.98393	6.19908	0.67929	1.40528	7.59675
3.41359	3.2342	29.861	5.66606	6.39471	0.76987	1.08369	8.37637
2.94341	3.29203	27.2906	2.77968	5.8301	0.370131	2.52786	6.34593
3.07984	3.36118	30.8083	2.49468	6.78908	0.614465	1.07685	8.15335
4.3397	3.301	39.4879	3.30845	5.75714	1.12832	3.53507	8.29037
4.13619	3.27028	41.4898	2.1847	5.79787	0.799842	4.40339	3.95892
3.42415	3.01475	29.4574	2.66968	5.76831	0.83553	0.946639	6.63605
3.35025	3.2846	31.1014	1.43767	5.47444	0.769269	1.45306	5.34813
3.59422	3.2734	34.231	1.90709	6.28756	0.732847	2.42189	6.28305
3.81122	3.44245	32.5041	1.84482	6.43404	0.907826	1.27397	9.22044
3.33753	3.12052	30.1219	2.96527	6.52841	0.698631	0.724649	8.26557
3.82677	3.49019	35.6439	2.44363	6.55815	0.601331	1.90447	7.82398
3.387	3.35838	32.297	1.98659	6.54071	0.69372	0.657792	7.00204
3.50425	3.10368	29.7579	3.16773	5.92606	0.735732	1.58055	7.23512
3.01249	3.03672	28.7018	2.26885	6.04771	0.806333	1.25419	8.97281
3.45575	3.18039	33.0356	3.20623	5.9333	0.92607	1.08649	7.72806
3.3423	3.36111	31.9206	2.11491	6.24445	0.874763	1.93129	6.17707
3.44261	3.23918	32.0356	2.39715	5.89915	0.844984	1.66787	10.4595
2.96154	3.17038	28.2037	2.04268	5.9988	0.955068	1.00581	9.28354
3.27821	3.16912	31.7105	3.39142	6.5138	0.623421	2.17986	7.26994
3.30553	3.09504	34.3808	2.52856	5.75915	0.943312	1.36222	8.07293
4.691	2.78632	38.3299	1.62187	5.60975	0.84242	2.87255	6.68824
4.00534	3.48865	36.3804	2.45302	7.34826	0.484161	1.24536	8.25286
2.76397	3.18187	22.1438	1.95166	6.37983	0.39347	2.54634	7.55672
3.10147	2.91885	29.2558	2.11775	6.06381	0.654973	3.1421	5.91153
4.11153	3.48565	36.3709	2.14355	6.73638	0.77962	2.76133	6.36327
3.34118	3.54635	34.7687	2.57475	7.13283	0.925029	2.14453	9.60595
3.58823	2.99724	31.0448	2.27503	6.62309	0.608959	1.1549	9.33988
2.83985	3.05716	25.3762	2.50836	6.22885	0.66178	1.06333	6.37413
3.82046	3.19199	28.2066	2.79506	7.22067	0.560074	1.41795	7.26544
3.91979	3.34827	32.041	1.19251	5.22627	1.02226	2.19515	5.60569
3.81918	3.1948	35.024	1.80241	5.69091	0.991393	1.64367	9.57529
3.46258	3.29879	33.1259	2.31766	6.05297	0.411757	1.1268	6.6983
3.15945	3.30472	31.3303	2.03468	5.42828	0.765844	2.02178	6.8142
3.47759	3.00775	39.8821	2.0205	6.20653	0.984448	1.68809	4.63418
2.93961	3.20074	30.398	1.91103	6.31668	0.870303	1.6818	8.41734
2.64236	3.01999	24.8072	3.32378	5.29092	0.667829	1.59328	6.4983
3.30229	2.96452	26.6534	2.80142	5.95854	0.968282	0.897877	8.36424
3.60631	2.86162	29.7155	2.15149	5.90622	0.647533	0.530384	6.70392
2.90273	3.07491	27.1629	5.12932	6.33102	0.874925	0.570332	8.73617
2.99755	3.41029	28.1001	2.16496	6.41776	0.51965	2.05252	4.83494
3.6931	3.12087	32.0093	3.27313	6.30232	0.72126	1.07324	8.78167
3.05972	3.17461	32.8391	1.99676	5.87932	0.649997	2.9141	6.30162
4.04061	4.00145	33.3939	1.50292	6.40046	0.843122	2.35739	5.79015
2.77973	3.29304	23.2753	2.4816	6.53213	0.819766	3.08264	6.77345
4.29898	3.00447	34.7587	2.41159	6.18886	1.01613	2.99475	8.31108
3.09557	3.46668	33.6006	2.67248	5.73747	1.06764	1.88654	7.77588
2.94894	3.25612	26.851	2.41933	6.06334	0.85222	2.28936	5.78781
3.35401	3.41196	33.9566	2.50264	6.03537	0.762841	1.70895	7.04265
3.16159	3.17106	35.6122	1.7916	6.10745	0.984495	2.46569	6.04945
4.30313	3.17177	37.4983	1.02256	7.16055	0.895753	1.40119	7.89536
3.16071	3.58075	31.6313	2.81567	6.54177	0.552614	1.28119	7.14849
3.15117	3.06835	24.3617	1.86639	5.51293	0.7217	1.49888	7.18901
2.95265	3.18193	22.0038	3.47574	6.57633	0.627906	0.603592	8.37569
3.8227	3.3074	38.4192	2.53354	6.18274	1.06463	1.26681	7.53877
3.12929	3.11154	30.5187	2.45587	5.8837	0.965981	0.979961	9.33835
2.81212	3.23441	28.6543	1.73797	5.98657	0.793223	2.03036	9.24044
3.87282	3.62228	33.4424	3.26806	5.64421	0.561335	2.47479	4.73118
3.25101	3.66673	25.9314	2.40161	6.64574	0.662911	0.652316	6.64569
3.37347	2.9763	29.3768	2.33188	5.61386	0.802368	1.09678	5.45874
3.02809	3.06363	28.6602	2.54371	6.49857	0.694224	0.92478	7.37772
3.73819	3.03895	34.7024	2.00277	5.79862	0.798462	1.43968	8.94287
3.66327	3.39292	36.8154	0.782408	5.92646	0.825872	2.87887	9.09228
3.32179	3.10879	30.4925	1.6743	5.49163	0.856379	1.89224	7.99392
3.59188	3.61524	30.8895	1.85724	6.63387	0.688039	0.567477	6.5339
3.60324	3.44448	28.1344	2.72019	6.47741	0.708717	0.240996	8.14907
4.25752	3.04028	32.4241	2.95476	5.94025	0.977728	0.064613	8.32935
3.59533	3.48388	37.4285	2.00951	7.33139	0.884957	0.072475	5.7981
3.10351	3.65332	24.1345	3.16926	6.89036	0.574157	0.176711	10.443
3.29654	3.79622	26.5637	2.52074	7.56271	0.850789	0.356365	7.32144
3.03216	3.19774	30.9305	1.87701	6.62943	0.956262	1.86033	7.52082
3.75662	3.25354	34.1755	2.95578	5.87324	0.80865	2.74591	8.7887
3.66097	3.10231	33.3217	3.93925	6.4218	0.68352	1.87172	6.60867
2.7521	3.27997	24.3436	2.65639	6.24297	0.757969	1.46782	6.87504
2.98671	2.93297	28.2941	2.46047	5.2512	0.744338	1.03567	7.61227
3.68119	3.19053	32.8821	2.86033	5.68171	0.914191	0.495731	6.30997
3.7852	2.80281	35.6234	2.55274	5.79655	0.799945	0.886162	8.68831
3.46163	3.11503	35.0555	3.78601	5.82308	0.784538	2.26784	5.43821
3.06924	3.48552	28.7144	2.37405	6.0124	0.98682	2.82039	7.31541
2.88013	3.32988	26.6595	2.38933	6.22075	0.703903	0.89811	4.79695
2.56905	3.51086	24.8398	2.10398	5.98759	0.609724	1.18447	6.40385
4.06928	3.28904	39.0094	2.22418	6.48363	0.974753	1.29221	8.16342
3.26823	3.00447	31.982	3.06011	5.52644	0.975122	1.35468	6.15215
3.30967	2.98107	32.1705	2.29052	6.24994	0.804726	1.70805	6.8621
3.60988	3.10934	32.1379	2.82073	6.30016	0.777578	0.87613	6.9491
3.32171	3.05787	26.8246	2.58118	5.75664	0.457206	0.694881	6.09962
3.84726	3.09615	29.6068	2.53691	6.00322	0.573019	1.26954	8.69964
3.0637	3.17169	27.308	2.31952	5.46158	1.1191	2.28066	5.10391
3.13388	3.63632	28.3038	3.2656	6.66518	0.381659	0.812847	5.92328
3.24728	3.2389	32.1808	2.52743	5.63136	0.56403	1.33984	8.85775
3.6564	3.0009	29.5954	2.83208	6.02459	0.760573	1.38071	8.14597
2.95426	2.96364	28.8485	2.95512	6.38051	0.712837	1.75105	6.75592
4.3568	3.72808	41.3028	2.50316	7.46929	1.15073	2.82628	8.33419
3.54714	2.72538	31.2996	3.01297	6.45586	0.44714	1.02009	6.88889
3.42743	3.30369	33.2578	3.52032	5.99752	0.653017	1.42673	8.17264
3.34276	3.36636	32.293	1.85255	6.64849	0.723298	1.18093	6.11986
4.04941	3.0663	37.1751	1.81094	6.18474	0.61698	1.31133	6.68305
3.37505	3.13148	36.3768	2.72032	5.92662	0.707323	1.5307	5.94436
3.76837	2.8171	36.0869	2.70274	5.57934	0.567772	1.02596	8.99228
3.21928	2.8152	30.5941	3.43368	5.89107	0.991359	1.60905	9.33593
4.06137	3.42973	38.4086	2.65649	6.29764	0.862074	1.32568	8.38928
3.52509	3.60568	30.1116	1.72872	6.47952	1.03298	1.45793	7.9972
3.43493	3.2627	28.1798	2.77661	5.80885	0.814171	1.43138	7.44517
3.67942	2.96096	34.5663	3.15648	6.13316	0.667275	1.13722	9.32733
3.34596	2.98599	30.8312	3.26379	6.14017	0.697412	2.09745	8.56299
4.13166	3.12094	34.3203	1.58552	6.69545	0.997123	1.89406	7.89323
3.09022	3.74817	27.1449	1.74997	6.66682	0.927609	1.03831	6.88049
3.02399	3.42625	24.1667	2.47181	7.28139	1.04704	0.367906	11.4284
3.64951	3.97616	33.5151	1.62464	6.7651	0.758869	0.83626	6.98813
3.6306	3.20346	42.4209	2.28716	5.55123	1.04486	0.961303	7.40599
3.08623	3.10619	29.9357	2.12027	6.24277	1.00818	2.01404	7.20686
2.96559	3.37872	27.9183	1.77366	6.77402	0.844941	0.667374	6.64485
3.97322	3.23315	37.6108	2.36431	6.10051	0.542001	3.798	5.05135
2.85883	2.83188	26.6603	2.87383	6.17499	0.855588	0.796474	8.58448
3.40958	3.45917	31.2358	2.50237	6.73972	1.18637	2.42037	12.2174
4.64653	2.94663	42.8591	2.30716	5.64225	0.788707	1.42786	7.46141
3.27997	3.27901	27.5263	2.33797	5.78026	0.696647	0.83994	8.67234
3.3212	3.37954	30.8772	1.91958	5.63571	1.13535	1.52711	6.18717
4.08233	3.28744	38.8607	3.53653	6.91434	0.915128	1.19439	9.25269
3.60295	3.40266	27.5854	2.41667	7.1876	1.03896	1.92214	7.5859
2.78886	2.99035	27.8291	2.11922	5.93999	1.03883	1.54765	7.60775
3.2641	2.88739	29.4525	3.47737	5.80937	0.698176	0.928301	7.51355
3.06356	3.48556	24.4853	3.02133	5.95845	0.768609	1.46485	7.03538
4.56432	3.47094	34.0321	3.24446	6.41876	0.520606	0.96221	6.93567
3.36555	3.29672	28.6285	2.70049	5.85695	0.7383	1.16004	8.53203
3.38107	3.47339	33.4857	1.80969	6.02179	0.9587	1.37426	6.50569
2.69398	2.77422	23.5921	3.23267	6.50366	0.833732	1.19864	8.62871
4.32776	3.0788	35.0224	4.28376	6.46581	1.00457	2.51662	10.1831
3.83568	3.29592	39.1403	2.66131	6.52622	0.788283	1.16718	7.17843
2.71549	3.05422	28.3882	1.0843	6.27696	1.02841	1.46244	8.0952
3.36696	3.17635	30.1298	2.4847	6.17716	0.763287	1.8097	8.9777
3.31436	2.99438	29.1455	3.28835	6.74182	0.630422	1.32693	8.04521
3.76596	3.27443	31.2341	4.21842	6.77911	0.603975	1.98609	7.55336
3.40821	3.08585	34.5741	2.10895	6.23128	0.854931	0.749486	5.71774
4.43126	3.55229	44.9597	2.90932	6.84469	0.752537	1.43945	9.34977
3.19473	3.42991	31.9412	3.08698	6.54479	0.68503	0.888389	7.18631
3.46905	3.59121	33.8437	3.33473	7.06508	0.910917	3.64634	7.39543
3.20421	2.77623	33.904	3.03904	6.70761	0.594602	1.2983	5.79896
3.21217	3.09375	29.842	3.45527	6.02735	1.09444	0.45418	10.7813
3.11186	2.81083	29.5587	3.90093	5.93874	0.615744	1.71979	7.51211
3.04119	4.11676	31.9213	2.9281	6.26388	0.563908	1.75363	6.50052
2.53519	3.01651	23.1611	2.44977	5.99705	0.862002	1.1156	7.93783
3.46052	3.04692	31.4057	3.61289	5.8435	0.710713	3.41013	5.56398
3.8666	3.48177	36.4177	2.10768	6.9434	0.511215	2.53673	7.22831
3.79142	2.93319	39.4788	1.08305	5.76055	0.913973	3.07947	3.63874
4.27211	3.46076	34.4817	2.95082	5.70904	0.800387	0.855686	8.94481
3.37274	3.04782	31.903	1.98855	6.40794	0.765805	1.11705	6.65485
3.46079	3.48296	37.2115	2.2303	5.92675	0.643043	2.22919	6.27357
3.05933	3.16876	30.0637	2.72872	7.04288	0.681217	2.57885	7.47702
3.10672	3.02758	30.8177	3.5718	5.79494	0.675957	1.74703	6.17744
4.24408	3.03225	38.1268	3.32111	6.20122	0.748601	0.933152	7.77794
3.43989	3.43849	32.3507	3.02586	7.26333	0.632313	1.82616	8.41985
3.12363	2.96213	30.3634	2.16586	5.38486	0.785565	1.80247	6.65163
4.26091	3.50143	32.188	2.35161	6.69456	0.736464	1.4821	5.18343
3.50656	2.72083	30.8619	2.08603	5.46596	0.948276	1.36349	6.43946
3.11185	3.30042	30.5584	2.17811	6.1951	0.773179	0.998978	6.95847
2.90951	3.18519	29.7353	1.71263	5.91736	0.633889	2.07497	7.36934
3.1883	2.84783	31.9287	3.83296	5.5211	0.687046	0.983741	7.98804
3.95055	3.05842	36.43	2.63179	6.16057	0.460815	1.67595	8.34562
4.02424	3.41879	35.8582	1.62316	6.51033	0.874919	2.38263	7.58605
2.92694	3.11302	26.8465	1.60871	5.98281	0.980436	1.66387	7.04203
4.01383	3.16949	37.2045	2.3176	6.37705	0.610209	1.75132	9.33811
3.19737	2.99789	32.0124	2.31905	6.3817	0.882526	1.02549	8.02104
3.12931	2.9298	33.4802	2.49322	5.9059	0.666751	1.57486	6.82881
3.38455	3.24274	33.3677	2.76919	6.11755	0.83726	1.27567	8.46164
2.62961	2.90736	28.5826	3.73105	5.88664	0.798253	1.31595	8.24642
3.21523	2.97187	25.8041	3.21085	6.37549	0.540664	1.13978	9.71577
3.13057	3.31416	30.5433	2.15083	6.09371	0.529052	2.14977	6.88443
2.84043	2.90193	31.8823	2.33699	6.52441	0.705569	0.945503	8.68151
2.7656	3.55398	19.1335	1.88771	6.00868	0.888073	0.581944	6.90515
2.74679	3.30803	28.1128	4.19755	5.58788	0.674639	0.707123	6.41155
4.15084	2.81696	31.7101	3.09974	6.53131	0.691796	2.31715	7.23353
4.17635	3.41393	32.4433	2.00053	5.64378	0.775082	0.389683	7.43144
3.30373	3.24839	28.6252	3.09605	6.6781	0.713897	0.682687	7.23346
3.34189	3.11182	28.8505	2.67912	6.10875	0.858658	1.64952	9.12563
3.0775	3.6413	28.1375	2.43772	6.77304	0.759973	2.04255	6.88935
2.85677	2.99721	27.1278	2.89896	5.8068	0.734581	1.46591	7.5455
4.06219	3.63111	30.52	2.53795	6.69639	0.957911	1.65775	8.84091
2.82764	3.34422	27.0141	2.31889	6.74586	1.20409	1.38322	6.40341
3.37107	3.11554	26.9647	2.86277	6.44076	0.758555	1.29215	4.85561
3.15005	3.68968	26.1752	1.55697	6.46616	0.766294	1.50206	5.59772
3.38637	3.35167	35.5333	2.51186	6.08105	1.036	0.910723	7.0521
4.25768	2.92062	37.5698	3.16688	5.79343	0.849838	3.55605	6.24779
3.34464	3.21519	27.9471	2.11267	6.24766	0.683178	2.04971	5.78808
3.19276	3.05342	28.3098	2.59897	6.53193	0.776531	1.57343	7.947
4.49865	2.80022	39.7116	2.99044	6.33417	0.588566	0.767646	8.08765
3.22701	3.40297	31.1707	2.69316	7.06837	0.880043	1.3934	5.06684
3.83976	3.12387	29.2819	2.84117	6.37527	0.863332	0.993718	7.34304
2.68763	3.62029	26.8375	1.94825	6.42332	0.690026	0.855956	4.68545
4.05302	3.32327	34.1143	2.49612	6.60825	0.778565	1.7675	12.0732
4.11027	3.04662	32.2064	2.34382	6.49362	1.0483	2.40785	5.893
3.37123	3.2739	35.7403	2.09201	6.06029	0.817914	1.71664	5.65325
3.51268	3.60562	34.2581	2.20146	5.7241	0.801662	1.60934	6.00206
3.10188	3.14817	31.2122	2.851	6.61806	0.879233	1.97067	7.47577
2.9038	2.93043	26.3613	1.9166	5.742	1.09443	1.08075	8.77827
3.1193	3.07091	28.3538	1.73236	5.85676	0.864162	1.11276	10.0348
3.95682	3.578	32.2538	2.11003	5.85547	0.869294	1.56439	8.57114
3.26076	2.91784	29.7152	4.3424	6.65549	0.585522	0.428397	5.8126
2.87878	3.44019	28.3794	3.29166	7.10556	0.605249	0.745719	8.85439
4.77347	3.23258	46.691	3.69131	6.54237	0.909243	2.4709	7.50884
3.91756	3.05986	36.7118	3.06597	5.83003	0.60749	2.43281	6.29355
4.07013	2.98881	39.9532	3.74358	5.04877	0.513732	2.93085	5.53388
2.96435	3.56012	27.6458	1.83609	6.89452	0.80907	1.44301	8.6613
2.75646	3.06526	24.8991	1.71491	5.64637	0.892663	0.827803	5.62852
3.07039	3.31231	28.36	2.48525	6.46483	0.865897	2.16856	6.80802
2.76065	3.27227	23.9832	3.65544	6.94914	0.545536	1.98205	7.05694
4.47579	2.80566	42.0827	2.68914	6.03786	0.535187	2.27447	8.02633
4.51106	3.20514	39.5803	2.55151	6.08202	0.607067	1.32518	6.77953
3.58903	3.34692	29.4138	2.39769	6.52514	0.591078	0.88175	6.68521
3.42867	3.33484	30.9904	3.39673	6.21565	0.893979	0.391537	8.88386
3.33964	2.98022	28.8716	2.48082	5.73068	0.862759	1.23453	6.05618
3.22431	3.25701	31.0327	3.90359	6.04165	0.724769	1.99217	6.98397
2.88808	3.43561	27.2701	2.93049	6.83664	0.657351	1.15414	8.28407
3.40474	3.15899	30.1793	3.44821	6.75223	0.91289	0.823002	7.85433
2.52092	3.54777	25.8905	2.77136	6.23142	0.531848	1.26734	7.3663
3.46423	3.17111	32.696	3.2483	6.47976	0.568964	2.70401	7.61439
3.31486	2.97547	29.0891	3.70798	6.13826	0.736472	0.727618	8.98575
3.56491	3.07886	32.2368	2.33413	6.59715	0.671947	1.91413	6.80776
2.80012	3.2621	23.7927	3.53019	6.50884	0.482466	1.97789	6.09827
3.44506	2.81697	30.8155	2.1801	5.93801	1.11928	1.15894	8.19518
3.27411	3.26238	31.3113	3.44957	6.09672	0.45448	2.92988	4.72783
3.06798	3.52007	25.4789	2.27674	6.39211	1.01167	0.825912	7.40739
3.75995	2.7454	34.7472	3.7939	5.6905	0.76703	1.73356	7.72351
4.014	3.17816	35.335	2.55071	6.30555	0.908572	2.71921	8.11849
3.86598	3.05989	37.7376	2.66445	6.25579	0.700907	1.09842	5.79745
3.63856	2.9304	26.7752	2.85458	6.33667	0.568259	0.497539	8.18532
3.66021	3.22502	28.6788	1.844	6.24206	0.942884	1.37782	9.34152
3.75813	2.9052	29.478	2.66839	6.84275	0.981375	2.13311	8.92073
3.13559	3.21885	27.4898	2.85396	5.80758	0.784289	2.22989	6.99682
2.85635	3.02389	29.5793	1.95171	6.83617	0.813698	0.996612	7.82119
3.09497	3.01198	30.5726	1.88953	5.91436	0.679869	1.46863	6.77329
3.97388	3.53949	37.1955	1.86085	6.04026	0.76343	1.47413	5.67142
2.81777	3.44142	25.0167	3.40547	7.18113	0.730466	1.91306	7.8382
3.61152	3.31283	33.8124	2.01368	6.12434	0.642394	1.06744	8.3612
2.63146	3.52332	24.5035	1.77679	5.76633	0.927845	0.740261	7.62112
3.91601	3.17352	34.0453	2.56412	5.76626	0.589736	0.921478	7.38805
3.0867	2.86041	31.574	2.91533	6.27769	0.725034	2.22352	5.92879
3.81979	2.86635	36.1081	2.79277	5.71147	0.726602	0.816862	8.21041
3.85744	3.20078	28.8213	3.40352	6.27516	0.732954	1.05212	10.4153
3.0601	2.94044	31.0976	1.70873	6.1019	1.10422	2.51951	5.45771
3.41168	3.22474	26.712	1.35574	5.8798	0.936117	1.38242	6.78987
3.88732	3.37792	34.2346	3.41874	6.78511	0.61221	0.566139	8.2481
3.8872	3.03299	34.2575	3.86931	6.51768	0.55136	0.904771	9.46496
2.51015	3.04746	23.8298	3.31862	5.72698	0.625995	2.25021	7.98813
3.38561	3.30438	32.2367	1.76557	6.22309	0.562796	1.92788	7.0303
3.41031	3.57727	34.7025	2.69579	6.62091	0.58225	1.43872	5.86273
3.46965	2.77119	28.2509	3.89243	6.00566	0.701859	1.32426	6.89582
3.33111	3.37679	34.2254	2.79686	6.74712	0.639183	2.39226	6.00709
3.42132	2.55008	33.5174	3.67231	6.41139	0.699475	1.68167	7.93525
3.25678	3.10147	30.1635	2.29646	6.08937	0.611498	1.37905	7.89681
4.25363	3.43452	34.9925	1.27387	6.79203	0.494482	2.37423	4.9611
3.53818	3.01896	32.3742	1.90036	6.20285	1.02561	2.49561	5.09663
3.91002	3.20316	36.574	2.93118	6.04397	0.762502	1.54071	8.48927
3.28698	3.43385	32.1099	2.41943	5.66059	0.63994	1.53601	9.15929
2.92396	3.28909	28.7527	2.40282	6.45147	0.594619	1.87702	6.36998
2.89485	3.08631	32.5835	1.98957	5.98078	0.920781	3.39542	7.68262
2.97037	2.91867	24.0233	2.04998	5.60667	0.850934	1.05693	7.03717
3.44669	3.21636	27.7564	2.68213	6.18685	0.582878	1.55513	8.2065
3.94835	3.02319	33.3592	2.39026	5.12477	0.660644	1.72586	4.29359
4.40329	3.01562	32.8662	3.64502	7.26347	0.468798	0.894845	6.29096
3.30433	3.5406	32.88	3.4305	7.36211	0.366377	1.24612	8.15925
3.05095	2.99122	23.4982	2.22512	6.11158	0.767828	0.692055	8.71635
3.70344	3.51324	32.0583	2.44272	5.50129	0.689964	0.373057	5.2257
3.43656	3.23866	32.7703	2.03742	6.05981	0.926633	0.752442	7.65617
3.68922	3.15646	31.2794	3.30947	6.58893	0.598358	0.421342	7.70399
3.53829	2.84159	31.8368	2.17726	4.70806	0.794274	0.119568	7.21398
2.80008	3.19598	26.4126	2.49845	6.2687	0.935964	0.864635	6.97978
3.4808	3.18773	32.0453	2.89003	5.91294	0.623124	2.10907	6.68582
2.70707	3.05961	28.2719	2.07775	5.54091	0.583292	2.57109	7.42786
2.59896	3.21946	20.5332	2.84283	6.69382	0.843244	2.23863	8.24216
2.769	3.40703	29.5084	3.43433	6.59818	0.641078	0.664493	9.11025
3.433	3.29611	29.5803	2.52967	6.265	0.995628	0.413354	8.22905
3.27577	3.30963	37.441	2.42709	5.64361	0.636341	1.3671	7.20761
2.67592	3.4878	28.4182	2.21863	6.9047	0.630507	1.46733	9.51315
3.08207	3.21759	32.4297	2.04067	5.90808	0.764794	0.855234	6.44167
3.14979	3.66809	31.82	2.26119	6.69306	0.762397	2.49236	6.28164
2.69652	2.91223	25.1244	2.67434	6.26349	0.676058	1.45711	7.24899
3.02018	3.54986	25.3405	2.8385	7.27128	0.692861	1.11734	8.2745
3.93532	3.13598	32.9792	3.03309	6.58913	0.545512	1.06327	9.44704
4.30804	3.21738	36.9755	4.37524	6.78304	0.767521	1.80797	7.39934
3.43486	3.02878	31.4785	2.68325	6.6921	0.661609	1.53987	8.25256
3.22757	3.31289	29.9081	3.83038	5.53027	0.831644	1.72431	6.31452
4.36121	3.03567	38.3177	2.83257	5.24876	0.361518	0.914691	9.8575
3.56303	3.61635	30.9894	3.34767	6.14702	0.687198	1.66365	8.44133
3.73722	3.34666	32.687	3.81784	6.05954	0.633017	0.727449	6.93034
2.66326	3.29949	25.7463	2.42818	7.15578	0.670353	2.24494	7.99434
3.54127	3.39881	33.2892	2.71379	5.87779	0.678464	3.7043	8.67754
3.31543	3.01452	27.9468	2.48745	5.99164	0.689618	1.07073	7.18022
3.57506	3.02909	35.1917	3.36185	4.77778	0.552722	0.549842	6.88135
3.73589	2.59853	36.4611	2.69002	5.90476	0.572958	1.78082	7.53796
3.17639	3.55376	30.2038	2.1057	6.46873	0.767804	1.07988	8.38974
3.29195	3.3862	30.9622	1.70097	6.21582	1.15435	2.50967	6.13447
3.59477	3.3968	32.7764	2.35481	7.04971	0.768471	0.909541	7.15362
3.3958	3.30856	28.8592	1.8444	7.25134	0.861115	1.2753	8.04991
3.75724	3.37511	33.3808	1.71223	7.19317	0.664603	1.21793	6.81033
3.08644	3.00734	28.3994	1.0547	5.7553	1.34715	1.7803	6.87276
3.21207	3.00625	29.3341	2.93838	5.26314	0.78441	0.567756	8.90099
2.78666	3.05779	26.4831	2.38959	5.78067	0.650088	1.16848	7.1149
3.28853	3.10755	31.1082	3.60591	6.75994	0.61027	2.59708	9.96398
3.2378	3.54817	29.6525	2.20136	5.80305	0.722693	1.02047	6.83456
3.71882	3.22884	38.8493	2.00803	5.69896	0.899969	1.95607	6.1045
3.53454	3.52701	26.0072	2.14324	5.99862	1.14753	0.595974	8.09933
3.75501	3.18708	34.2571	2.75387	5.52707	0.857533	2.65172	5.77252
4.41811	3.20895	37.4577	2.01003	6.02818	1.04367	1.80924	7.99172
3.26336	3.24231	30.5678	2.72961	6.88115	0.693562	1.92704	7.22823
3.31476	3.00628	26.2262	1.90931	6.47424	0.945394	1.35676	7.7096
2.84088	3.35873	27.6008	1.58283	5.8832	0.654423	2.13502	6.6392
3.87609	3.44024	32.97	3.10155	6.95352	0.524934	0.959618	9.08332
3.16868	3.23089	34.2666	1.62514	5.91943	0.698554	2.68363	4.60872
4.28583	2.94334	41.3572	2.56944	5.22392	0.735872	1.70642	5.94827
3.38061	3.02281	34.2002	3.86215	6.2148	0.628331	1.56125	7.96176
2.82576	3.09936	28.4265	1.81509	5.84922	0.786085	1.81616	6.59103
3.56807	3.36769	32.807	3.1175	5.63779	0.501188	1.7219	6.56571
3.96961	3.21157	38.1417	2.96844	6.51638	0.779546	1.46667	7.0438
3.77933	2.86531	34.071	2.64133	6.31522	1.08274	1.22935	7.43823
3.11313	3.16111	30.681	2.81305	6.00159	0.894918	1.92854	7.50921
3.9403	3.14665	33.6144	3.40626	6.22667	0.680569	0.662479	7.07872
3.51961	3.30468	29.3625	2.84989	6.81046	0.53826	0.951525	8.58891
3.64645	3.50417	31.7848	2.42071	6.66459	1.01723	0.878439	11.0413
3.23185	3.23816	32.0793	2.96399	4.92748	0.80139	0.916167	6.74211
2.74304	3.37721	25.9947	3.40219	7.16335	0.599656	0.61654	8.34916
3.17686	2.98309	27.6358	3.7949	6.31378	0.725077	1.25399	10.289
3.88153	3.1773	34.0001	2.72941	6.1578	0.84782	2.11374	7.71293
3.20557	3.31024	31.3993	3.21572	5.50553	0.620923	4.53376	3.32678
3.01778	3.185	29.5637	2.33425	6.10991	0.935117	0.411925	8.03476
3.76545	2.74367	37.0569	4.45206	6.14665	0.786082	2.88267	8.75133
3.13184	3.16239	29.6757	2.94817	6.17784	0.573097	0.270909	9.21316
4.53367	3.11124	40.2483	3.37965	6.19064	0.525617	0.808362	7.84479
3.73943	3.55596	31.418	2.26299	6.51149	1.01438	1.08254	10.5373
3.42315	3.45228	31.6257	1.27757	6.44083	0.863775	0.748399	5.88204
4.33532	3.65435	38.9962	2.72572	6.53812	0.612118	3.71469	6.78464
3.1605	3.35633	31.4507	3.06378	5.92938	0.722787	2.76075	5.95167
3.21183	3.38465	30.3681	2.49943	6.42127	0.740625	1.68126	6.88275
3.25536	3.26489	33.7657	2.50302	6.84053	0.798765	1.82542	6.57863
3.07881	3.3196	31.4683	2.37238	6.56088	1.05821	2.7004	8.99414
3.21917	2.8126	27.8548	3.00125	5.61185	0.691552	2.08366	7.34085
4.13913	3.12	41.2476	2.58074	6.57555	0.603909	2.98064	4.97325
4.00906	3.15635	35.599	2.99459	6.13465	0.738866	2.0577	4.58783
3.17596	3.07245	34.3331	2.35606	5.83662	0.596373	3.27856	4.7244
2.93906	3.4056	32.0906	2.82249	6.69338	0.626495	0.692288	6.39926
3.59699	3.5515	32.3497	2.56678	6.30366	0.908153	2.38282	7.11523
3.67955	3.02992	37.5438	2.4388	5.77107	0.726066	1.02956	5.39272
3.20141	3.08813	29.3171	0.985438	6.12758	0.979406	1.4458	6.30501
3.95076	3.24832	37.4249	2.74106	6.9226	0.792093	2.30591	6.90565
3.59425	3.21755	30.0252	1.49433	5.9036	0.606324	2.63259	6.15057
4.27112	2.98664	38.5487	2.96685	6.38613	1.04954	2.17977	7.00593
3.51426	3.16934	29.7308	4.48294	6.77873	0.939565	1.22294	11.4601
3.39327	2.9826	31.7028	3.36283	5.73025	0.764326	0.458894	6.43902
3.23066	3.14152	31.4567	2.44128	6.19574	0.782832	0.572288	7.8062
3.72479	3.04516	31.4994	3.53972	6.71367	0.746183	0.813592	8.94087
3.36758	3.26707	36.8038	2.07016	6.07946	0.874232	2.1536	6.48561
3.3029	3.1902	31.1964	2.39548	5.99537	0.761046	2.47607	4.21915
3.7161	3.0335	29.9213	3.82737	5.8768	0.736512	1.88311	6.22616
2.78697	2.81389	25.7965	3.3	5.64189	0.673745	2.80473	8.48028
3.99897	3.10454	32.0994	3.10709	5.69835	0.809167	1.43062	10.1958
3.28303	3.17726	26.4626	3.15873	6.80347	0.550642	0.774839	8.47413
3.74912	3.33437	36.8878	3.5627	6.8643	1.02383	1.19494	9.12613
3.63382	3.15022	33.4532	1.46493	6.39963	0.618742	0.509702	4.42903
2.86717	2.7715	26.2407	2.41549	5.91244	0.582469	0.901818	7.28345
4.06205	3.12168	40.9026	2.64012	6.94769	1.04201	2.78294	7.68828
4.34972	3.48778	41.7476	1.44217	6.38631	1.08887	0.806133	5.99656
3.24213	3.34135	31.7809	1.64453	6.20453	0.941339	1.58326	6.49423
3.56662	3.31749	29.098	2.07308	6.44714	0.644987	0.570811	6.66338
3.23928	2.93225	26.7076	2.23693	5.63056	0.867133	1.06943	7.83966
2.57521	3.48883	28.457	2.36493	6.94062	0.731779	1.73061	5.60347
3.01559	3.12615	24.7317	3.18734	6.94361	0.929656	1.45545	9.71767
3.02413	3.24716	30.3383	2.11952	6.69153	0.849701	0.327557	5.40215
3.27768	3.4912	28.1931	1.45114	5.63681	0.937181	0.214869	8.60454
3.17906	3.26713	30.0181	2.41766	7.11753	0.579651	0.763609	6.2213
3.91764	3.63535	39.7484	1.72173	5.53014	0.878724	3.44348	6.46237
4.19093	3.16153	35.9714	2.97258	6.17393	0.870446	2.1238	8.40184
2.666	3.48201	27.2569	1.66367	5.74303	0.585952	1.35012	4.48273
3.05446	3.59014	27.0449	1.93499	6.19121	0.817577	1.23982	5.32144
3.8934	3.31688	40.6175	2.31988	6.34423	0.859416	3.6967	6.88342
2.8276	3.03324	24.9205	2.86013	5.59501	0.434442	2.50969	5.86145
3.10616	3.22227	26.2148	2.55708	5.82741	0.745071	1.25406	7.1492
3.33069	3.45786	27.665	2.28516	6.32731	0.58602	1.43552	6.20235
3.56128	3.43905	33.7021	1.97965	7.10427	0.456191	2.566	7.24484
3.44319	3.4114	33.3502	3.20719	6.28515	0.831921	1.46824	6.71389
2.8032	3.20357	25.3734	2.46295	7.20077	0.953951	1.81014	7.07219
3.2054	3.28672	30.3805	3.58234	6.16214	0.721852	0.758166	7.84976
3.16508	3.25719	30.9287	2.27145	6.48031	0.70686	0.433874	6.37164
3.06724	3.51586	29.1238	2.75582	6.99722	0.662186	1.15031	8.74242
3.5684	2.94485	32.213	2.25215	5.73363	0.977022	1.05685	8.47681
3.90024	2.67857	32.2717	3.47633	5.73021	0.643578	1.9849	8.26979
3.59809	3.24075	31.9999	1.15333	6.16526	0.774914	2.3649	6.00774
2.74075	3.16239	28.4101	2.75006	5.59435	0.880574	2.46659	8.81188
3.41384	2.98154	28.8936	2.32029	6.48035	0.524524	0.576357	7.17213
2.91323	2.77189	27.4122	2.97485	6.50185	0.761567	0.374645	6.70161
4.23243	3.20792	39.8635	1.89531	6.35935	0.716247	1.7279	7.20076
2.60941	3.00122	27.8626	1.66991	5.68128	0.793806	0.975064	7.82923
3.41848	3.61141	39.9134	2.89411	6.34553	0.600328	2.0282	7.88223
2.76042	3.41351	23.1957	2.19509	6.82285	0.600133	1.4282	6.23287
2.66418	3.01854	27.3244	2.14073	5.59478	0.4396	1.44843	6.97217
2.41053	3.29985	25.9822	1.57397	5.68872	0.719715	2.35182	5.86172
3.38375	3.07976	31.2581	2.85561	6.42828	1.13234	0.950969	9.39653
3.64935	3.13637	35.0215	2.45058	6.94604	0.950854	3.27022	7.08536
3.04631	3.40844	24.8997	2.14593	6.40214	0.9768	0.874504	7.82614
3.16201	3.19772	32.0644	2.0504	6.40651	0.876603	1.2716	6.93258
3.14274	3.19028	32.1693	1.66794	5.95638	0.830119	2.09792	7.31161
2.88794	2.95813	26.4234	2.65827	6.05502	0.612536	1.26454	8.4264
3.44091	2.95613	29.5961	2.5053	5.85472	1.4511	1.23121	9.05562
3.21309	3.56077	27.3353	2.7394	5.93515	0.714046	1.04457	6.55079
2.62585	3.35287	23.3822	3.45246	5.70998	0.786434	1.72706	6.32694
3.08924	3.19756	25.9937	1.89774	5.77479	1.03518	1.14761	7.70386
3.35301	3.14096	29.2738	1.7261	5.74426	0.720372	1.14218	6.18837
2.69557	2.96232	23.8229	3.34403	6.90474	0.778581	1.73341	9.01616
3.02139	3.10696	33.2863	2.43949	5.99725	0.67817	3.23525	6.47569
2.84591	3.24443	25.9931	2.59417	6.39235	0.676953	0.692355	8.67605
4.71556	3.18775	44.9528	2.92822	6.04227	1.1724	2.30747	6.77998
3.42837	3.18575	34.4954	1.62233	6.31043	0.743855	2.38381	8.0312
2.93437	3.14607	28.028	2.93526	7.69585	0.687431	1.69478	6.81267
3.2181	3.14853	27.102	3.06735	6.08586	0.841384	1.6075	10.0388
3.70876	3.58907	39.1973	1.30279	5.89197	0.664599	4.85281	3.85078
3.2183	3.31542	27.7333	2.25366	6.53017	0.644153	1.75224	7.28049
3.57449	2.76463	31.9991	2.80758	6.09941	0.69317	1.89536	8.67253
3.36174	2.92622	28.9522	3.3019	5.97698	0.636167	2.769	5.62239
3.25533	3.24587	29.6304	2.6537	5.37122	0.839525	0.868136	6.69206
3.68006	3.79811	30.7164	2.68983	6.77388	0.798012	1.89905	8.67914
2.93419	2.92521	27.1112	3.62636	6.19561	0.88974	0.911854	8.81076
3.85909	3.11465	32.4442	2.12016	5.78402	0.586761	2.45717	8.59121
3.07742	3.39432	26.0158	2.60811	6.56512	0.891481	0.765266	6.71183
3.24706	3.36996	30.7036	2.01184	5.69963	1.06425	0.942102	8.57863
3.9719	2.74342	35.8883	3.35973	6.69059	0.495551	0.787689	8.53007
3.7849	3.08453	35.0358	3.8798	6.43796	0.916522	1.26629	10.1736
3.47396	3.32537	30.7546	2.1907	6.54149	0.836896	0.97332	6.39793
3.2482	3.39445	35.7301	2.09308	6.61878	0.872223	4.00323	5.48832
3.61282	3.21903	39.7455	1.84271	6.56756	0.793773	2.98593	4.94259
3.04316	3.26642	26.9163	3.59259	5.94758	0.757849	0.610225	7.52429
3.70816	3.24741	36.0325	2.40748	6.64982	0.978539	1.89744	5.20307
3.89792	3.42283	32.9642	2.33506	6.38064	1.11475	2.72472	6.96866
3.19348	3.54888	28.4528	2.32639	5.95757	0.688269	2.71771	5.02926
2.72486	3.21808	27.9267	2.34207	5.84193	0.831689	2.01496	5.47169
3.58648	3.39866	31.8163	3.30389	6.40516	0.783113	0.755222	6.87384
3.26866	3.18921	26.56	2.16963	7.14505	0.945736	1.05332	7.94867
4.22135	2.66149	42.786	3.81119	6.68097	0.538133	2.68594	6.74575
3.36842	3.28968	29.1729	2.08846	6.60676	1.03361	0.799578	8.96538
2.87428	3.01912	31.4031	2.55749	6.33581	0.595984	0.446537	7.62974
4.35915	2.98873	38.9889	3.72507	6.21674	0.630291	0.912764	6.13861
4.08734	3.44298	41.1563	2.61004	5.93464	0.701946	2.8515	7.92764
3.58297	3.81413	31.3994	2.20368	7.39376	0.911402	0.528092	7.59148
2.72602	2.73548	25.773	3.73407	5.85777	0.503784	1.42785	8.60376
4.12054	3.56784	41.7482	2.28599	6.24315	1.10877	2.20512	8.53465
3.20096	3.45152	33.6775	2.61781	6.83073	0.932874	1.67903	5.27734
2.81243	3.08164	24.923	2.13162	6.01053	0.523227	0.284044	7.30955
3.25728	3.22771	31.6253	2.56415	6.1626	0.879604	2.2754	6.53751
3.24682	3.29228	25.4374	3.65415	6.92166	0.770244	0.785347	6.63761
4.17417	3.562	36.1701	0.963865	5.72988	1.08573	2.53936	6.06934
3.50532	2.94778	31.7478	2.88478	5.94805	0.621876	0.55674	6.90279
3.32409	3.83323	27.5721	1.71785	6.26619	0.901516	0.820668	6.97068
3.60691	3.32183	32.2547	2.28602	6.16262	0.886246	2.37497	6.35028
3.55858	2.96205	29.7263	2.43016	5.80643	1.02258	0.935195	7.92959
2.93682	2.91406	31.1221	1.97965	5.71385	0.909818	1.87587	7.95385
3.18533	3.3253	30.6999	2.41435	6.66673	0.651552	1.29014	7.33047
3.51534	3.3346	32.136	2.84728	6.15554	0.755875	1.41334	8.61959
3.78742	3.2005	34.0735	3.32217	6.5498	0.51622	0.436958	8.10413
3.1336	3.09867	29.0752	3.33999	5.90259	0.731183	0.832894	7.9678
3.20364	3.26418	32.6493	2.66911	7.18526	0.640992	0.542822	9.18499
3.50434	2.7486	33.182	2.54025	6.71292	0.68434	0.395636	10.1793
3.45654	3.05041	30.1235	2.7462	6.26237	0.693555	0.351757	8.64661
3.1113	3.52514	30.5667	2.34763	6.53682	0.678934	1.37563	6.34165
4.03699	3.02644	39.9312	3.12956	6.27793	0.611543	1.33993	6.83788
3.08441	3.33485	25.1097	2.67312	6.5469	0.751457	0.990542	6.1362
4.77165	3.13394	38.8653	2.68527	7.1869	1.04409	2.30905	10.0684
3.83578	2.91856	32.3411	2.07595	6.44195	0.704868	0.638982	6.16442
3.14381	2.82607	27.3706	1.85699	6.22739	0.860145	0.845193	9.26789
4.25246	3.73908	37.5519	3.73973	7.32596	0.641425	2.64343	6.60065
3.45313	3.49831	31.8305	3.29234	6.08005	1.00161	1.93835	8.03426
3.7585	3.3798	31.6076	2.79038	6.3445	0.703101	0.370718	10.0272
3.21773	3.1713	27.7034	3.72521	7.17586	0.67007	0.870427	10.1359
3.70922	3.51829	30.9514	1.51911	6.22641	0.762909	1.2502	7.19097
2.86327	2.9901	28.8581	1.88689	5.96474	1.0062	2.048	6.1767
2.78675	3.24402	24.0338	2.35887	6.49321	0.942343	0.65952	8.77079
2.80431	3.41833	31.004	3.69174	6.14755	0.57247	3.43802	6.36536
3.39436	2.79188	30.8467	1.71447	5.68073	0.81935	1.81929	5.48815
4.40398	3.16129	37.4174	3.34357	6.93748	0.502137	0.764262	8.53449
3.69787	3.11392	32.5016	2.1839	7.30033	0.533395	2.46932	9.62867
3.18516	2.9599	34.5987	2.04841	4.99817	0.717527	5.84743	4.30842
3.60223	3.37069	32.6137	3.53058	6.05677	0.906725	1.80532	4.78449
3.08274	3.15805	26.384	2.2522	6.50571	0.811974	1.47931	7.03828
3.14355	2.99278	35.269	3.06798	5.82656	0.702026	0.577524	8.56804
3.51696	3.09396	28.6623	3.6419	6.79616	0.736011	0.531903	8.60396
3.15913	2.99538	34.4132	3.0236	6.37697	0.63668	0.653574	9.26334
2.83831	3.23958	28.2793	2.98164	7.27271	0.74969	0.058488	9.04278
3.47695	3.60524	30.1566	2.85855	5.27016	1.11796	0.067357	9.87437
3.27644	3.20559	26.6676	3.70991	6.27928	0.67712	0.183185	7.45941
4.02528	3.52347	33.7506	3.1961	6.73569	0.673793	0.165308	8.66286
3.32446	3.24574	29.7095	3.61931	6.29802	0.704386	0.17974	8.80635
3.49366	2.85945	32.9056	3.56089	6.09649	0.628145	0.258544	7.58645
3.18651	3.22208	35.7372	3.43898	6.52038	0.88474	0.15663	7.07192
3.24376	3.41293	26.2557	2.16441	6.35942	0.671446	0.751403	6.87646
3.01331	3.28916	24.1586	1.81276	5.95138	0.610134	0.633627	6.80987
3.90924	3.43458	34.8052	2.94076	5.49315	0.725748	2.6707	8.15996
4.113	3.34892	36.1774	2.39866	6.40271	0.954819	2.91161	10.5672
3.453	3.11092	37.205	3.31828	6.57071	0.524636	0.739132	8.53315
3.06921	3.16414	29.7511	2.10568	5.5831	0.816417	0.922562	6.78308
3.76773	3.00018	32.8049	1.63698	5.52164	0.524665	1.44582	6.1721
3.08461	4.0391	27.1612	2.16231	7.0293	0.870552	1.20241	8.01735
3.63562	3.76192	31.2566	2.14158	7.12734	0.750961	0.607061	7.28361
2.54418	3.5659	24.6771	2.90605	6.31796	0.569668	0.541335	8.94205
4.02094	3.15762	28.1363	2.46914	6.42529	0.608805	1.51802	7.29631
3.78712	3.22656	37.0145	3.44361	5.74751	0.709892	0.640769	6.49147
3.49887	2.78427	27.6004	2.21116	5.68215	0.830866	1.61555	5.9036
2.8423	3.22628	30.7246	2.88237	7.28718	0.784455	2.8229	8.14749
3.36182	2.79258	31.2214	2.99666	5.46522	0.624982	0.708138	6.01311
4.02947	3.10985	32.6544	2.68612	6.09561	0.89124	2.83047	7.83673
3.68834	2.87592	30.7757	1.7555	5.76803	0.786641	0.643855	7.63693
2.82622	3.46106	26.4735	3.46386	6.13934	0.873436	1.34226	6.61428
3.17675	3.08701	33.3399	3.14962	6.55181	1.07095	0.712719	9.53815
4.50214	2.99524	42.74	3.23777	6.65216	0.646447	1.23358	7.76914
4.17971	3.14148	36.6641	1.94311	6.59772	0.842641	4.22623	7.45243
2.93965	3.1326	27.4188	1.94362	6.22574	0.934161	2.1654	7.08837
3.63195	3.20066	39.5154	1.69339	6.18966	1.06394	1.82063	6.20793
3.8816	2.86928	32.4338	1.83895	4.70271	1.01004	0.873029	9.21064
3.89457	3.6274	32.9648	1.99754	7.12037	0.828576	1.52863	8.25987
2.8706	2.84091	26.4748	2.55233	5.83684	0.77639	1.60008	7.06531
4.21157	3.43129	31.1678	1.66699	6.94907	0.718343	1.31956	8.36925
2.99984	3.38771	27.0821	2.12673	6.50376	0.766456	1.92129	6.90352
3.85882	3.08431	27.1341	2.16096	5.59563	0.877283	1.4186	8.88084
3.705	3.04668	27.5208	3.82877	5.33336	0.554066	1.4651	6.54796
3.84778	3.36245	30.6506	2.34928	7.37824	0.624216	0.759614	6.42056
3.34432	3.10754	32.8013	4.14907	6.34425	0.789996	0.716565	6.27066
4.44299	3.22517	39.0138	3.69133	5.85004	0.790247	1.20216	9.08855
4.069	3.12943	40.1785	3.20001	6.55385	0.683978	0.689326	9.63562
4.64736	3.73059	40.8667	3.20309	7.18143	0.861601	2.86682	6.13483
4.00869	3.66626	36.0618	4.54425	6.9801	1.11485	2.23349	6.29937
3.2801	3.58875	31.2839	2.57488	6.18885	0.940237	2.06474	5.45414
3.3462	3.23212	27.062	2.23399	6.69164	1.05189	2.14427	7.4937
4.76304	3.19737	45.7031	1.45832	5.06421	0.903699	3.53371	4.93029
4.15095	3.28204	38.9489	1.80913	6.04174	1.10816	1.23338	7.82351
2.74674	2.80229	25.6888	1.83869	5.52394	0.875227	1.41258	7.50943
2.65097	3.40954	27.1725	2.41027	6.47471	1.10797	1.48815	6.61465
2.82589	3.4148	28.14	2.10125	7.15399	0.784013	1.29588	6.51229
3.46238	3.35514	30.5045	2.64664	5.79929	0.748364	1.43073	7.54708
4.1594	3.04812	35.5219	2.66681	6.19256	0.493803	2.12009	4.93671
4.77501	3.10637	42.8206	1.54843	5.27985	0.835338	1.84528	5.16994
2.88254	3.41595	30.6246	2.9756	6.21606	0.893711	2.82284	6.99209
3.55798	3.688	31.6801	1.38134	5.97309	0.763334	1.53856	6.05158
4.1634	2.86628	37.1402	4.36069	5.12537	0.999293	2.3955	9.16502
4.10776	3.32358	38.4694	3.25349	5.40727	0.759298	0.618547	5.94293
3.553	3.1288	35.1088	1.91809	6.42009	1.0371	0.728691	8.65342
2.90802	3.12445	29.2421	2.60542	6.17869	0.673186	0.864425	7.47237
3.13212	2.91429	26.072	3.05531	6.99195	0.535813	0.195826	7.44197
3.82229	3.14533	35.5537	2.59528	6.58721	0.726155	0.348925	8.89702
2.92251	3.2801	24.9671	3.5383	6.37383	0.767551	1.13608	8.91733
2.93721	3.28284	35.8829	2.39156	6.54383	0.835285	2.65966	5.84705
3.47615	3.15765	28.275	3.26666	6.4647	0.703697	1.17355	6.31973
3.45774	3.38181	32.5579	1.69923	5.97675	0.860447	1.06252	5.88069
3.11435	3.21509	30.0358	1.58983	6.50439	0.537357	0.776471	6.76003
3.88863	3.28551	39.3158	2.28983	6.8274	0.762723	0.521695	6.92486
3.20089	3.73097	34.9978	2.00781	6.03335	0.973198	2.02312	5.84601
3.74508	2.98044	31.0829	2.39017	5.93786	0.901778	1.9484	5.78904
4.49663	2.90781	39.9696	2.82816	6.5529	0.88966	0.882106	6.88724
3.0989	3.49532	31.2568	2.76079	7.05829	0.885303	2.04272	7.74837
4.04753	3.12893	34.3937	1.73988	5.41447	1.05955	1.4808	6.52385
3.62822	3.1701	36.5075	1.92729	5.9545	0.917232	1.94292	5.57404
3.26817	3.26998	26.0553	2.7327	5.74822	0.881081	1.36373	5.4229
2.58924	3.43224	23.3026	2.39538	6.35815	1.05116	1.08176	6.6714
4.0859	3.74312	32.1769	2.99734	6.88696	0.664448	1.12312	5.29561
3.87014	2.84377	35.1925	3.0841	5.94358	0.458482	0.144203	7.80848
3.67136	3.30731	28.7116	2.49022	5.7122	0.620283	0.955129	6.09917
3.04429	3.13388	29.5786	2.07959	6.39657	1.25942	0.863422	10.2924
3.08701	3.28412	36.3398	2.7671	6.73177	0.827631	1.52548	6.44471
3.38261	3.32747	29.9312	3.29282	6.42423	1.33568	0.624154	8.61132
3.12727	3.21778	30.5767	2.461	6.0423	0.532523	1.53127	6.37324
3.18985	3.42733	28.2731	2.51076	5.58733	0.804227	2.11462	6.69758
3.32124	3.31054	31.0343	2.66568	6.01507	1.01184	1.39112	9.05911
2.88414	3.23597	26.3634	1.48506	6.27289	0.579191	0.804555	4.00118
3.10182	3.0081	34.7073	2.56413	4.83654	1.23325	2.02167	5.88454
4.27944	2.95419	37.4294	2.79893	6.81729	0.915088	0.619174	8.09661
3.46562	3.41547	33.6923	3.27883	5.733	0.582351	2.58521	4.19534
4.00532	3.28388	34.9792	1.24165	6.62256	0.938883	0.734682	9.00677
2.87878	3.12124	29.04	3.15895	5.63581	0.616376	2.07994	5.78398
3.71606	3.02438	34.5894	1.96995	5.54452	0.899959	1.11524	6.33528
2.96104	3.1774	26.7134	3.11813	5.4175	0.702083	1.78554	7.94871
3.69454	3.24782	36.4475	2.33223	5.63027	0.647603	1.64095	5.37182
3.15218	3.13752	30.1495	2.14609	5.67924	0.841563	1.39727	7.11635
4.18497	3.28419	36.7452	1.86546	6.26976	0.954983	1.23746	4.75337
3.67459	3.01379	38.1131	2.84402	6.69176	0.922681	0.423546	7.26617
2.91261	3.22797	25.9391	2.35105	5.61241	0.747468	1.78865	9.66002
3.04343	3.08472	25.4538	2.47621	5.82346	0.611834	1.82918	8.20369
3.01398	3.25069	29.2967	2.2763	6.25508	0.926774	1.38945	6.83369
3.48227	3.48591	30.2941	2.68201	6.08218	0.861781	1.4024	6.04142
3.08481	3.25913	29.5864	3.0444	5.20407	0.992368	1.04641	7.42262
3.52588	3.20077	31.1901	2.90066	5.71077	1.05256	1.44761	7.92794
3.68977	3.04944	30.1578	2.5868	6.45012	0.759687	0.150395	6.92641
3.87946	3.03951	31.1523	2.73689	6.20451	0.380353	0.708389	7.46737
3.46733	3.45886	33.5713	3.59596	6.99654	0.725021	2.00732	8.44058
4.28332	3.46039	36.0645	1.63409	6.97126	0.663487	0.709175	8.42875
2.58736	2.7731	22.8128	2.96583	6.11156	0.388185	0.685034	8.66402
3.25278	3.20863	31.2176	1.42771	5.80243	1.02997	3.03777	6.68257
2.67058	3.12325	25.6367	0.747284	5.31896	1.04612	0.74586	7.81814
3.15926	3.31121	29.2351	1.24108	6.34887	0.880107	0.915127	7.73168
3.06106	3.67229	31.3655	3.06991	6.93507	0.921875	0.686636	7.7087
3.30679	3.22962	27.8375	2.8849	6.27464	0.618653	0.915057	8.57777
3.42235	2.94229	33.4442	3.34998	5.90219	0.615895	0.363013	8.72474
3.48317	3.09962	32.7085	2.27942	6.22361	0.694747	1.59312	9.28187
2.95771	3.13553	28.4168	2.03698	6.27028	1.08026	1.96864	6.90609
2.84472	3.53684	29.5214	3.01989	6.70041	0.750001	3.65036	5.85985
3.28639	3.10319	29.0214	3.15805	6.08685	1.04301	1.75529	7.54211
4.43702	3.11866	47.6509	2.40752	6.19359	0.696261	3.29663	7.54304
3.29779	3.5881	37.4371	2.5526	6.2681	0.564678	1.72183	4.70517
4.30242	3.63201	35.5992	2.39828	8.06764	0.629657	2.07927	8.04539
2.7353	3.1252	24.5011	3.35344	5.67937	0.433697	1.77279	6.81406
4.16083	3.1006	34.9155	3.67416	6.6455	0.828587	1.65569	8.00722
3.10144	3.14621	35.245	2.35719	6.27106	0.782024	0.772172	6.13965
3.2019	3.08039	28.4042	3.46432	5.92774	0.689216	0.918462	6.67521
3.14585	3.23566	29.5796	1.94019	6.18096	0.909444	0.549453	9.93607
3.39354	3.28165	33.9219	2.87366	6.18286	0.583104	0.628044	7.46332
3.216	3.16566	30.5332	1.67773	6.07769	0.755384	0.436928	8.5177
2.94225	3.02091	24.5793	2.66111	5.91502	0.945019	0.198097	7.70145

## Sheet: Supplementary 9a
Environmental Flagella Loss	Host Flagella Loss
2.35064	3.35879
2.34775	3.01825
2.16742	3.84934
2.1521	3.15152
2.2559	3.24616
2.29418	3.07189
2.42804	3.15426
2.33846	2.58337
2.27572	2.66623
2.3951	3.51539
2.26363	2.68739
2.30025	3.03347
2.30782	2.9864
2.16726	3.32994
2.44398	3.50852
2.18734	3.79559
2.2924	3.11442
2.31916	3.30003
2.12173	3.30354
2.26077	2.97191
2.25065	3.20831
2.30421	3.4354
2.26437	3.45783
2.18111	2.66256
2.24449	3.15024
2.3279	2.9025
2.38166	3.68885
2.2508	2.57327
2.34896	2.84627
2.3702	2.9528
2.21799	3.994
2.39996	2.81785
2.37968	3.20982
2.29916	3.0652
2.37235	2.73661
2.45014	3.63787
2.11005	3.22302
2.18327	3.41944
2.1941	3.37875
2.3547	3.10576
2.24464	3.02216
2.26087	3.36037
2.29607	2.97587
2.2457	3.41621
2.13186	2.67449
2.38	3.55573
2.25535	3.19406
2.27272	2.95908
2.37619	3.44836
2.43596	3.32313
2.22392	3.3195
2.22217	2.75088
2.44741	2.82129
2.30926	3.4302
2.16578	3.02792
2.22952	3.42206
2.31892	3.57044
2.27826	3.61638
2.32569	2.9005
2.25723	3.27528
2.31318	2.95183
2.25941	3.1454
2.34859	3.27467
2.37163	2.84697
2.28227	2.58292
2.13972	3.38295
2.36988	2.38768
2.32434	3.74089
2.32071	2.74385
2.30538	3.42889
2.23678	3.2453
2.31013	3.09827
2.38506	2.90268
2.31137	2.97313
2.31989	3.25185
2.59019	2.6099
2.51009	3.26996
2.29639	3.15417
2.30965	3.24269
2.34766	3.00086
2.31227	3.00696
2.25103	3.70121
2.34262	3.17334
2.2306	3.40615
2.2701	2.97037
2.35306	2.90212
2.3306	3.2099
2.26704	2.98097
2.27699	3.00973
2.25572	3.38833
2.23558	3.20865
2.37348	2.82529
2.34807	3.25363
2.29276	3.16245
2.29804	3.22229
2.19624	2.70141
2.31193	3.50678
2.30099	3.29311
2.35187	3.25358
2.23572	3.7903
2.36304	2.73511
2.10963	3.37989
2.21858	3.21495
2.30381	3.15921
2.3919	2.91996
2.40519	2.83951
2.25735	3.2841
2.24796	3.54327
2.27385	2.54722
2.28853	3.3225
2.23423	3.10837
2.20878	3.2092
2.31468	3.12291
2.2292	3.07195
2.37546	3.44361
2.28213	3.32906
2.31891	2.87941
2.39747	3.14377
2.30706	3.11925
2.23374	2.69807
2.36443	3.43393
2.34053	2.68214
2.27291	3.67219
2.18825	2.69115
2.22867	3.44355
2.40288	3.39847
2.30197	3.24702
2.40529	2.70042
2.30732	3.32749
2.42516	2.87129
2.37034	3.22808
2.22351	3.39165
2.32699	3.02535
2.3079	3.40203
2.30234	2.91932
2.359	3.64534
2.22613	3.15031
2.40249	3.23437
2.3762	2.72818
2.35121	2.94547
2.33609	3.15345
2.32546	3.12595
2.25633	2.89185
2.34073	3.33665
2.27269	3.23757
2.33054	3.87119
2.35599	3.44083
2.353	3.16114
2.23359	3.28745
2.28368	3.25486
2.23516	3.59222
2.42106	3.06811
2.35426	3.25598
2.29964	3.01142
2.37393	3.62591
2.21759	3.18567
2.37259	3.30579
2.16552	3.66378
2.26308	2.77581
2.26102	2.73223
2.33236	3.49085
2.23071	3.54404
2.26104	3.4622
2.24194	3.43615
2.37018	3.5632
2.30149	3.00674
2.37778	3.06196
2.2959	3.23056
2.27796	2.9497
2.22555	2.91303
2.30437	3.15319
2.37194	3.58163
2.33949	2.66045
2.35241	2.92448
2.24747	3.20355
2.28585	3.01247
2.31419	3.77895
2.2836	3.42767
2.44868	3.23173
2.24336	3.51342
2.3245	3.19397
2.24451	2.97225
2.36662	3.4927
2.2619	3.44004
2.1182	3.41351
2.20382	3.44354
2.38138	3.60145
2.33774	3.04627
2.27252	3.4177
2.21162	3.31989
2.28202	3.16826
2.3518	3.40642
2.39171	3.03199
2.38731	2.89156
2.1689	3.27236
2.14546	3.34732
2.23366	3.08511
2.2904	3.23262
2.28442	3.18181
2.30372	3.24966
2.25866	3.28779
2.42693	1.85099
2.32451	2.5337
2.31098	3.39058
2.24169	3.58463
2.1849	3.18041
2.2591	3.28342
2.23339	2.70313
2.39148	2.65329
2.24654	3.52506
2.24908	2.71574
2.23894	3.5235
2.27485	3.68354
2.35563	2.96254
2.26955	3.08207
2.24064	3.39103
2.24447	3.2824
2.34351	3.01774
2.3022	2.62405
2.23105	3.0848
2.32676	3.48485
2.3146	3.36433
2.2766	3.70779
2.27381	3.30434
2.27098	3.08728
2.16328	3.20134
2.31312	3.41853
2.25655	3.7495
2.30867	3.62649
2.27381	2.92694
2.34123	3.94412
2.16491	3.24031
2.44194	2.90193
2.24821	3.02766
2.31067	3.34262
2.38107	3.34183
2.28191	2.85558
2.32113	3.45779
2.39845	2.94763
2.28936	2.85533
2.35866	3.39041
2.38084	3.47138
2.42895	3.04529
2.37763	2.87098
2.28482	2.77831
2.17705	3.13136
2.30104	3.00573
2.33464	3.17385
2.21669	3.12596
2.26707	2.84733
2.32444	3.39026
2.26774	2.98287
2.29203	3.20522
2.45492	2.98422
2.25869	3.47817
2.30739	2.94187
2.30284	3.27375
2.41006	2.95847
2.20805	3.37572
2.14403	2.82077
2.32063	3.35409
2.28105	3.23597
2.4554	3.1732
2.18231	3.07919
2.39193	3.03394
2.39444	3.21246
2.37563	3.24009
2.28178	3.25944
2.28979	3.19896
2.33804	3.28316
2.37345	3.16222
2.33641	3.37867
2.35195	3.39866
2.35722	2.82245
2.53048	3.25092
2.41403	3.09796
2.31944	3.23557
2.20318	3.36991
2.27072	3.18813
2.28834	3.04107
2.28042	2.98775
2.23812	3.97455
2.21206	2.98185
2.35938	3.60512
2.20062	3.31693
2.2684	3.03165
2.37572	2.93858
2.38746	3.52229
2.40892	3.23985
2.36787	3.32867
2.28552	3.00239
2.32604	3.21132
2.2549	3.2879
2.31845	3.64685
2.33588	3.18318
2.3202	2.74936
2.19927	3.80564
2.15255	3.44338
2.23178	3.49695
2.33582	3.22449
2.35843	3.08855
2.40334	3.14678
2.42165	3.29202
2.41369	2.95615
2.18572	3.72313
2.31276	2.79004
2.30707	3.12152
2.29307	3.52976
2.38873	3.22124
2.39941	3.38163
2.39603	2.74875
2.21008	3.70827
2.29205	3.29297
2.25034	3.1737
2.30042	3.20698
2.28846	3.45405
2.30581	3.09356
2.27832	3.36471
2.35702	3.58281
2.10318	3.43397
2.17422	3.23808
2.34745	3.11073
2.33712	2.92228
2.36185	2.99003
2.4841	3.30087
2.21839	3.41288
2.36402	3.55407
2.2197	2.6681
2.29366	3.05857
2.32348	3.51157
2.25462	3.22684
2.27201	3.53138
2.30888	2.70812
2.39175	2.96147
2.26721	2.56767
2.28764	3.27889
2.29745	3.31342
2.41139	3.19852
2.42172	3.76649
2.31142	2.83904
2.35869	3.46353
2.30707	3.28914
2.19542	3.15767
2.212	3.34096
2.1917	2.93754
2.23267	3.20564
2.36171	2.55283
2.15182	3.22472
2.29529	3.7552
2.32579	3.17875
2.25799	3.80046
2.31304	2.856
2.35611	3.30458
2.21468	3.53816
2.33719	3.1421
2.20096	3.37655
2.30002	2.95311
2.26581	3.10155
2.34736	3.29947
2.26354	3.17136
2.3074	3.18797
2.19449	3.10651
2.11403	3.47893
2.25603	2.90377
2.35195	3.28981
2.28792	2.93871
2.37457	3.20914
2.29909	3.12521
2.27855	3.48078
2.40062	3.07313
2.23261	3.36842
2.24747	3.54031
2.21919	3.3533
2.20982	3.20714
2.34167	3.2654
2.35983	2.92131
2.27954	2.61769
2.36967	3.37031
2.34376	3.62506
2.19797	3.37908
2.09737	3.07019
2.2961	3.24873
2.41002	2.53953
2.36067	2.96808
2.37251	3.03493
2.43494	4.01184
2.21887	3.76757
2.3946	3.45513
2.30077	3.05962
2.25547	3.49896
2.32932	3.87328
2.31256	3.3895
2.28816	3.56544
2.31208	3.15136
2.32688	3.63243
2.39305	2.68092
2.15002	3.17221
2.35689	3.18978
2.23716	3.79061
2.16826	3.39925
2.31697	3.3157
2.3287	3.78038
2.45712	2.77354
2.21482	3.05341
2.15091	3.28289
2.30594	3.46526
2.15967	3.19842
2.27524	3.82098
2.39553	3.26616
2.20249	3.46106
2.3988	2.9866
2.45049	3.44514
2.2118	3.06408
2.26291	3.45872
2.33855	3.10717
2.41377	2.88644
2.28892	2.93488
2.30666	3.02096
2.23046	3.77276
2.24117	3.80474
2.28983	3.49748
2.2471	3.54408
2.16778	3.34209
2.26136	3.1685
2.35058	3.0696
2.36866	2.91712
2.34812	3.16213
2.40031	2.83682
2.27342	3.16174
2.24962	2.6906
2.42222	3.49883
2.29531	3.25673
2.31621	3.23383
2.15695	3.20079
2.27955	2.92198
2.33087	3.78307
2.33218	2.8472
2.35118	3.18473
2.45294	3.34083
2.49017	3.44794
2.26157	3.55551
2.33841	3.14818
2.27804	3.38434
2.33311	3.25092
2.42434	3.58663
2.27377	2.959
2.28378	3.40917
2.25209	3.14325
2.28436	3.60309
2.38526	3.04603
2.2618	3.05061
2.32838	3.11466
2.23803	3.16674
2.29679	2.48043
2.2221	3.5166
2.32616	3.13207
2.31271	3.43573
2.33868	2.82553
2.39356	3.50782
2.29417	2.77671
2.33693	3.23567
2.34092	2.9728
2.17823	2.69174
2.31458	2.93569
2.2293	3.04149
2.30799	3.35013
2.2688	3.06855
2.40122	3.88177
2.21608	3.20874
2.26857	3.78468
2.3258	3.4297
2.23931	3.44351
2.34791	3.29459
2.30038	3.13666
2.3344	3.15484
2.28302	3.74298
2.42523	3.24769
2.33795	3.11699
2.35215	3.00324
2.27711	2.97205
2.23927	2.87645
2.32839	2.9309
2.21158	3.05445
2.20875	3.28413
2.28626	3.60554
2.31616	2.65887
2.41945	2.5278
2.29932	3.01041
2.27283	3.90475
2.19066	3.00218
2.30104	2.94943
2.32011	2.98913
2.3324	2.73787
2.34227	3.58807
2.34736	3.31494
2.33719	3.15804
2.3606	2.63961
2.2935	3.29137
2.29421	3.40522
2.31324	3.36687
2.20539	3.08873
2.12614	3.06427
2.19879	3.27535
2.2968	3.35134
2.29842	3.12319
2.29573	3.38343
2.246	3.37569
2.20357	2.53613
2.2335	3.27813
2.37248	2.74296
2.33327	3.17653
2.24681	3.10052
2.25542	3.77914
2.19574	3.28129
2.21999	3.4901
2.40895	3.26942
2.32673	3.06713
2.23117	2.89447
2.29213	3.32709
2.23155	3.5221
2.26525	3.27899
2.39955	3.0944
2.30768	2.79445
2.26	3.13564
2.35624	2.71319
2.23009	3.38341
2.31989	3.04233
2.30778	3.44243
2.21445	3.16755
2.23646	3.14137
2.30875	2.97387
2.39653	2.82199
2.39219	3.37938
2.17603	3.93752
2.40017	3.32394
2.31277	3.47398
2.34605	3.04147
2.34451	2.96726
2.26134	3.02746
2.2973	3.11056
2.4838	3.11873
2.34814	2.79063
2.28516	3.45044
2.34069	3.47943
2.28597	3.77948
2.26576	3.64182
2.20752	3.06532
2.32246	3.20549
2.33416	3.17085
2.34918	3.06131
2.33042	2.85418
2.27919	3.13218
2.22747	3.45196
2.25842	4.11627
2.24456	2.90352
2.24436	3.34581
2.3431	3.58169
2.40831	3.54894
2.29397	3.836
2.26221	3.22534
2.33004	2.87935
2.36535	3.24379
2.16489	3.26545
2.32481	3.45023
2.22047	2.64202
2.44413	3.57866
2.19347	3.17001
2.28828	3.35184
2.35401	3.25429
2.24753	3.4945
2.18304	3.16433
2.31584	3.31955
2.34685	3.17984
2.31672	2.97363
2.28109	2.99458
2.25934	3.14761
2.202	3.30485
2.23641	3.30931
2.35564	3.13422
2.23511	2.95427
2.23618	3.36448
2.37299	3.35971
2.22467	3.44527
2.27766	3.45377
2.30343	3.11062
2.20952	3.29539
2.29604	2.84625
2.3414	3.05314
2.36233	3.80998
2.36893	3.31301
2.3597	3.29725
2.30348	3.05764
2.34259	3.43684
2.28198	3.40454
2.30666	3.3352
2.35312	3.48012
2.38688	2.99096
2.34118	3.02897
2.22283	3.2495
2.29708	3.14746
2.25532	3.28875
2.2386	3.82659
2.23604	3.38058
2.29667	3.49103
2.4264	3.3712
2.35007	3.30625
2.25967	3.25705
2.24044	3.35174
2.31525	3.12747
2.37522	3.35396
2.28782	2.34864
2.34677	3.39032
2.34889	2.94787
2.34963	3.38624
2.31381	3.38326
2.20794	3.59723
2.28486	2.66776
2.3468	3.76871
2.33226	3.20673
2.35867	2.40408
2.27144	3.16843
2.22661	3.43063
2.46882	3.22858
2.28344	3.20319
2.31361	3.46902
2.2409	3.5834
2.26647	3.32586
2.19399	3.43129
2.27454	3.68421
2.25195	3.54396
2.35435	3.31938
2.41678	2.76467
2.26598	3.38296
2.33348	3.15232
2.22213	3.33747
2.18692	3.29379
2.21662	3.20416
2.27892	3.06311
2.31724	2.79104
2.33685	2.98504
2.25115	3.33687
2.17352	3.43309
2.24553	3.28331
2.4064	2.97206
2.32543	3.01218
2.21015	3.20891
2.19474	3.1873
2.2786	3.14235
2.34757	3.01472
2.25675	3.32899
2.3414	3.37162
2.36277	3.05436
2.15636	3.40592
2.34182	3.15786
2.24189	3.08394
2.24262	3.08565
2.30174	3.01279
2.36975	3.06767
2.2993	3.37202
2.23137	3.10014
2.29917	3.74997
2.28517	3.51936
2.35332	3.44101
2.32162	2.98
2.20906	3.05746
2.33767	3.1626
2.26192	2.86088
2.28824	3.14229
2.09108	3.39701
2.23726	3.45565
2.3136	3.30962
2.28923	3.43929
2.30583	3.38881
2.37096	3.55886
2.24741	2.93919
2.39023	3.49183
2.39618	3.02603
2.2713	3.48776
2.31109	3.09064
2.27245	3.28096
2.38964	3.72648
2.24783	3.31423
2.31903	3.35006
2.51065	3.85431
2.33383	3.59214
2.31669	3.15543
2.33446	3.78448
2.21191	3.29227
2.37343	3.69328
2.33998	2.88051
2.30892	3.24518
2.21896	3.33226
2.14331	3.49734
2.44201	3.02459
2.25373	3.10771
2.32418	3.68259
2.31525	3.01071
2.31551	3.07166
2.38099	2.73651
2.4135	3.20161
2.34603	3.01877
2.31289	3.64208
2.26919	3.56019
2.10476	2.98672
2.30925	3.05229
2.36883	3.22562
2.28749	3.40738
2.40628	3.52757
2.36279	3.18829
2.41999	3.02298
2.3216	3.49511
2.28611	3.09043
2.34454	3.24112
2.37623	3.2167
2.37294	3.1779
2.24196	3.19669
2.23695	3.27916
2.37806	2.9838
2.20192	3.30754
2.34054	3.1034
2.24151	3.56277
2.2533	3.22613
2.27612	3.57279
2.31983	3.07348
2.25848	3.24517
2.30594	3.40217
2.22108	3.06671
2.26119	3.49102
2.26548	3.18316
2.32133	3.35951
2.23058	3.08403
2.34708	3.41482
2.29498	2.86371
2.42965	3.30883
2.30366	3.17131
2.42076	3.23439
2.22111	3.3341
2.29625	3.58704
2.20263	3.58898
2.49429	3.09131
2.1847	2.94304
2.21515	3.27629
2.22324	3.12842
2.29125	2.85195
2.24666	2.85226
2.327	3.05615
2.23417	2.66706
2.21825	2.8114
2.21158	3.61952
2.32154	3.01814
2.20541	3.88312
2.23019	3.29288
2.24014	3.53614
2.40582	3.44907
2.16948	3.03997
2.26173	3.10453
2.33277	3.22381
2.34928	3.09158
2.31473	3.56709
2.29992	3.20077
2.28209	3.64419
2.3305	3.11222
2.05369	3.6184
2.37419	3.72037
2.26441	3.55144
2.22775	3.64964
2.30035	3.73771
2.33361	3.33378
2.30342	3.24199
2.27919	3.36467
2.35635	2.85729
2.27823	3.04298
2.29954	2.9028
2.25195	3.86551
2.3863	2.64446
2.20468	3.3734
2.31164	3.15053
2.1875	3.2728
2.34049	3.11721
2.38388	2.74991
2.16381	3.40898
2.32366	3.07473
2.12277	3.13783
2.23166	3.03114
2.37716	3.67865
2.26979	3.1531
2.23433	3.54465
2.33053	3.52085
2.28531	3.26079
2.29145	2.6992
2.41503	2.86924
2.27047	3.55537
2.41624	3.39538
2.31381	3.04861
2.28687	2.70267
2.43066	2.79826
2.19099	2.65995
2.12701	3.15199
2.33934	3.21031
2.26173	3.46062
2.19723	3.38442
2.1207	3.19087
2.30108	3.23951
2.34802	3.1974
2.28907	3.15834
2.39953	3.05848
2.309	3.25174
2.30262	2.90813
2.32156	2.99179
2.16106	3.47847
2.21361	3.01174
2.26387	3.19894
2.24572	3.09512
2.28131	3.87928
2.29442	3.26664
2.28799	2.7685
2.2721	3.17737
2.40954	3.84909
2.33708	3.619
2.3117	2.96454
2.32989	3.08071
2.22738	2.87414
2.22546	3.39063
2.41821	2.98872
2.27734	3.51973
2.40835	2.71491
2.23734	2.89885
2.17152	2.8882
2.29919	3.14486
2.27962	3.52487
2.25909	3.14984
2.30187	3.22511
2.39691	3.29183
2.2896	3.2664
2.3592	3.16141
2.37494	3.17128
2.38905	3.02819
2.33711	3.53427
2.31649	3.08469
2.21775	3.27296
2.444	3.29976
2.35344	2.99684
2.29983	3.57127
2.394	2.76111
2.2678	3.36689
2.29243	3.13857
2.40872	2.85426
2.33918	3.20127
2.38891	3.14181
2.2617	3.29734
2.26523	2.90402
2.40376	3.37043
2.2937	3.0156
2.2369	3.39658
2.40419	2.89787
2.29634	3.24521
2.36367	4.21512
2.12599	3.24542
2.33992	3.09599
2.23093	2.80133
2.28897	3.41545
2.20616	3.47762
2.18425	2.85174
2.26402	3.30848
2.32734	3.13675
2.34151	3.52836
2.28482	3.5322
2.35027	3.23402
2.28358	2.98326
2.3855	2.73419
2.3847	2.80855
2.36078	2.95846
2.26677	3.86643
2.137	3.03195
2.32399	3.18866
2.43707	3.44708
2.23228	2.72552
2.28748	3.38209
2.29255	3.14151
2.20982	3.17403
2.36825	3.8482
2.24902	3.18329
2.32272	2.83833
2.3951	3.28907
2.2261	3.59489
2.42199	2.76188
2.17214	3.47725
2.27727	3.25128
2.25127	3.64171
2.32254	3.27588
2.34373	3.30489
2.40079	3.15981
2.34464	3.421
2.2733	3.03293
2.31189	3.07345
2.34296	3.21275
2.3163	3.2258
2.30955	2.78331
2.26954	3.14644
2.28976	3.43221
2.31499	3.07761
2.3708	2.73495
2.3126	2.84489
2.20646	3.43881
2.43275	3.01309
2.3961	3.1369
2.53429	2.81157
2.32569	3.55216
2.34116	3.15174
2.2067	3.48678
2.48133	2.93447
2.35431	3.06375
2.45506	3.70226
2.28015	3.63828
2.26588	3.39139
2.19967	3.43352
2.39501	3.10843
2.32521	3.3548
2.30208	2.92
2.34143	3.28402
2.2417	3.73205
2.23939	2.9036
2.34004	3.30234
2.37596	2.99887
2.22718	3.31417
2.31332	3.82016
2.39552	3.08103
2.20411	2.74251
2.2903	3.13347
2.27894	2.81539
2.32996	3.57181
2.23275	3.24399
2.26808	3.08791
2.32087	3.14306
2.27292	2.91812
2.38908	3.06822
2.24666	3.3836
2.33502	2.8044
2.35784	3.34956
2.29565	3.17643
2.345	3.99226
2.21841	3.03648
2.331	3.15624
2.2659	3.63869
2.33688	2.88457
2.32322	3.7953
2.48078	3.13456
2.30388	3.56356
2.28638	3.52002
2.33959	3.45889
2.32347	3.0529
2.37078	2.95164
2.31143	3.38703
2.26793	3.59795
2.32379	2.9334
2.3169	2.87841
2.29061	3.37982
2.23827	2.96029
2.41858	3.40306
2.31895	3.51833
2.26512	3.31587
2.25904	3.25923
2.10533	3.07578
2.42021	3.16419
2.34323	2.79734
2.27727	2.80004
2.30797	2.94808
2.34471	2.9946
2.23657	3.61136
2.23243	3.43265
2.17642	3.04008
2.2401	3.81001
2.40397	3.0858
2.20663	3.48455
2.31411	3.44848
2.37473	3.77314
2.18462	3.35393
2.3894	3.1912
2.34694	3.16652
2.20417	3.47905
2.27272	2.99605
2.19444	3.18208
2.32691	3.58822
2.32726	3.97053
2.49077	3.20851
2.18151	3.12004
2.36516	2.59952
2.37947	2.90706
2.25669	3.35817
2.15413	2.96454
2.27808	3.21493
2.4481	2.85168
2.39642	2.95947
2.41554	3.01487
2.27831	3.06214
2.36839	2.91013
2.25899	3.18448
2.29442	3.45813
2.25344	3.73715
2.28167	3.40505

## Sheet: Supplementary 9b
Environmental Flagella Loss	Vertebrate Flagella Loss
2.34488	3.88774
2.36299	3.8718
2.37255	3.89281
2.24418	4.1854
2.32038	4.52796
2.20193	3.9396
2.4015	3.46413
2.4213	4.11602
2.28073	3.36968
2.42374	3.39718
2.37923	3.3403
2.47813	3.45595
2.35007	4.16856
2.31804	4.02437
2.38487	3.98293
2.38107	3.69679
2.37501	4.23539
2.41819	4.17997
2.35455	3.40096
2.33247	4.00178
2.26107	3.14496
2.21971	3.42961
2.32679	4.54282
2.36784	3.74328
2.36527	3.92802
2.22255	4.08539
2.47723	4.29943
2.32401	3.78366
2.28117	4.05674
2.35047	3.78313
2.32868	3.38331
2.4696	3.74132
2.37718	3.52761
2.20476	3.49955
2.36772	4.31704
2.3041	3.53908
2.53123	4.40599
2.40662	3.87534
2.37451	3.31921
2.35875	4.12218
2.36113	3.71307
2.39659	3.92812
2.16758	3.46391
2.2871	3.70512
2.35591	4.02183
2.34979	3.84318
2.41913	3.81785
2.43377	3.69203
2.36496	3.35934
2.42509	3.4655
2.33638	3.98336
2.43741	4.3279
2.36899	4.38773
2.48298	4.6788
2.44459	4.26603
2.43394	4.06248
2.48495	3.50323
2.3358	3.97846
2.41762	4.01841
2.32073	3.6521
2.36769	3.93458
2.289	3.56522
2.24695	3.62751
2.27753	4.29698
2.19316	4.09155
2.24607	3.74627
2.35435	4.38486
2.36274	3.75365
2.49007	4.07241
2.37472	3.79885
2.3564	3.77608
2.39105	3.99629
2.36733	4.15076
2.47539	3.78429
2.35829	4.26732
2.48294	4.40002
2.48823	4.23329
2.34591	4.70353
2.2179	4.62333
2.33965	3.52672
2.33878	3.83225
2.32914	4.57144
2.51132	4.13666
2.304	3.62595
2.48733	3.34896
2.38841	3.75824
2.29373	3.68255
2.39608	3.95649
2.45134	4.15501
2.38025	4.48995
2.43632	3.22016
2.51693	3.82078
2.24801	3.98841
2.42976	3.0032
2.2759	3.76802
2.50794	3.60652
2.48327	4.41915
2.41122	3.84704
2.16434	3.41315
2.41957	4.29566
2.43206	5.0573
2.21689	4.22113
2.30495	3.46366
2.3601	2.903
2.40915	2.98768
2.30627	3.97658
2.38037	3.95471
2.27183	4.15388
2.31413	4.00578
2.39185	3.34607
2.35381	4.40186
2.29516	4.01795
2.44982	3.92831
2.35323	3.57324
2.37983	4.27903
2.24204	4.18905
2.29743	3.76031
2.27822	4.19561
2.36871	3.95372
2.26898	3.81956
2.22364	4.25378
2.30239	4.15765
2.42794	3.78117
2.37903	4.03681
2.26798	4.04609
2.28092	3.63852
2.35132	3.87728
2.33557	3.5947
2.38171	3.57915
2.33791	4.70023
2.36135	4.25954
2.2755	3.14946
2.31751	4.03958
2.43307	3.64427
2.36393	3.57421
2.50216	4.16667
2.424	4.74526
2.41459	4.22875
2.452	4.89588
2.36973	4.63006
2.4062	4.03203
2.41325	3.83247
2.34323	3.61154
2.4074	4.038
2.354	3.86825
2.37532	4.43862
2.34594	4.06977
2.27601	3.94856
2.34517	3.84039
2.32131	3.81624
2.31948	4.45166
2.43121	4.62567
2.41779	4.90468
2.38712	3.46593
2.36901	4.12928
2.40924	3.52854
2.40274	3.85964
2.3632	3.97997
2.4109	4.24421
2.32557	3.89146
2.28498	4.52545
2.31748	3.30822
2.31405	3.91395
2.30718	3.86223
2.34786	4.44539
2.27467	3.47028
2.40055	3.63095
2.50433	4.24679
2.52416	4.01624
2.2039	3.75457
2.40801	3.10925
2.44181	3.59649
2.36996	2.79061
2.16719	4.16496
2.28896	4.03493
2.53819	3.79693
2.33072	3.85832
2.28353	3.86691
2.41051	3.89892
2.33766	4.14952
2.30268	4.04845
2.45945	3.91515
2.33246	4.53358
2.24592	3.96043
2.48958	3.75134
2.26717	4.21479
2.44279	3.32862
2.35012	4.27876
2.25252	3.71264
2.46901	4.80933
2.35688	3.24214
2.33908	3.60089
2.4055	4.2212
2.39158	3.51162
2.4357	4.29869
2.38102	4.86535
2.31178	3.6113
2.41351	3.13905
2.29326	3.66032
2.35487	3.89868
2.37713	4.17512
2.24436	3.71771
2.37144	4.23657
2.28346	4.31777
2.19963	3.5026
2.42625	3.37317
2.34677	3.60662
2.46663	3.62206
2.4281	4.04488
2.33446	4.06766
2.46664	3.91755
2.5099	3.60634
2.42636	3.93464
2.54006	3.89211
2.47131	4.12013
2.4317	3.61132
2.56087	3.81447
2.26917	3.63065
2.31326	4.21894
2.36689	3.1519
2.29895	3.90966
2.33735	4.25146
2.38632	3.90904
2.34632	4.03659
2.31901	3.7928
2.4743	3.15859
2.31313	3.73948
2.49417	4.32653
2.54766	3.83223
2.23628	4.05228
2.40614	3.61998
2.42645	4.06499
2.30396	4.0518
2.38695	3.68273
2.35695	3.42615
2.37434	4.80574
2.34458	4.12655
2.35139	3.72244
2.3887	3.30027
2.33999	3.72493
2.46017	4.14285
2.42438	4.63384
2.26816	3.81121
2.36711	4.09387
2.4194	3.80674
2.2881	4.58423
2.47011	3.81629
2.39979	3.46708
2.38697	3.47738
2.404	3.56208
2.3853	3.63194
2.37873	4.43793
2.35681	3.86105
2.26839	3.69663
2.34703	3.21282
2.38636	3.76386
2.39085	3.55397
2.34421	3.95103
2.24118	4.1134
2.40169	3.08339
2.41329	4.40935
2.38323	3.4835
2.31319	3.55978
2.21634	3.58554
2.34827	3.56358
2.35276	3.60152
2.47626	2.76268
2.39846	3.70304
2.26243	4.00673
2.45704	3.80707
2.45455	4.65586
2.29374	3.27393
2.33789	2.99739
2.39337	3.88124
2.40038	3.99334
2.30812	3.9075
2.36339	4.20317
2.33129	4.41075
2.44115	3.57777
2.37901	3.3816
2.44277	3.5981
2.49624	4.25327
2.29204	3.91406
2.38049	3.55996
2.27969	3.33226
2.38744	3.79192
2.31066	3.7304
2.32339	4.04239
2.38336	4.22576
2.37031	3.58271
2.43437	3.73072
2.16563	3.68084
2.34919	3.3819
2.32819	4.54277
2.36596	3.85165
2.43809	3.96756
2.42225	4.07732
2.48291	4.06002
2.25918	3.51675
2.42018	3.53991
2.3354	3.71664
2.33236	4.61322
2.27085	3.86075
2.40548	3.7889
2.325	3.83272
2.47487	3.95572
2.26838	4.05101
2.26193	3.88917
2.43666	3.74354
2.37774	4.31952
2.32619	3.81022
2.37764	4.4988
2.27142	3.90965
2.45447	3.76792
2.34001	4.01961
2.39068	3.87159
2.37321	3.73961
2.26358	4.0404
2.36113	4.12886
2.33437	3.31541
2.42077	4.45349
2.43594	4.33172
2.47624	4.00983
2.31702	3.80268
2.27533	3.66088
2.31612	4.25237
2.34856	5.03209
2.25478	4.29147
2.48231	3.69689
2.52192	4.56826
2.36103	4.35072
2.33523	4.0858
2.39542	3.95938
2.40151	3.84669
2.39072	3.81874
2.32627	3.34943
2.41281	4.12364
2.2783	4.17901
2.43341	3.96702
2.35373	4.04806
2.36336	3.98124
2.28973	3.36203
2.3076	3.19118
2.36076	3.74824
2.40278	3.66441
2.42281	3.88299
2.28567	3.80984
2.44899	3.97367
2.46607	3.92161
2.28589	4.43333
2.32031	4.24108
2.35168	4.16714
2.35825	4.30795
2.28062	3.7441
2.20112	3.34425
2.32456	4.08842
2.58902	3.86745
2.26566	3.09083
2.22967	3.87162
2.31322	3.92935
2.27001	4.08307
2.31884	3.71209
2.32457	3.28737
2.46222	4.7789
2.40211	3.55009
2.453	4.05887
2.35132	4.23762
2.3223	3.81734
2.48062	3.52362
2.46718	3.97024
2.29574	4.45935
2.2942	4.50051
2.40209	4.36347
2.39149	3.79134
2.28878	4.33633
2.40888	4.01011
2.40683	3.75755
2.3357	4.48973
2.43011	4.86633
2.35461	3.43804
2.37906	4.81405
2.21781	3.89305
2.28076	3.1696
2.37578	3.90947
2.24828	4.45625
2.2864	3.93705
2.40935	3.74112
2.40953	4.40203
2.26176	3.11476
2.45964	4.15669
2.30701	3.97732
2.50972	4.25331
2.50117	5.19231
2.2777	3.41367
2.37597	4.04927
2.46698	3.85139
2.38631	5.0108
2.44884	3.50237
2.2637	4.27695
2.31872	4.95102
2.45141	3.75733
2.17305	3.65292
2.40255	3.9316
2.39729	4.11892
2.31647	3.81892
2.36375	4.5989
2.47457	4.94911
2.39822	3.80951
2.47948	4.29788
2.36175	3.9743
2.36071	3.63192
2.33278	4.26428
2.4383	3.50656
2.49044	3.62587
2.42712	4.4901
2.43987	4.49922
2.32893	3.58583
2.42281	4.01647
2.36015	4.2727
2.41512	4.06531
2.35466	4.13429
2.19898	3.67564
2.42869	3.52469
2.39679	4.2805
2.45609	3.5013
2.41254	4.18767
2.44637	4.28004
2.45528	3.48789
2.32882	4.07633
2.30982	3.66393
2.37094	4.46613
2.37382	3.93376
2.45399	3.61428
2.40682	4.83863
2.44089	4.72914
2.4017	4.09515
2.2712	3.69916
2.40106	3.82096
2.43951	3.37265
2.30204	4.70143
2.34445	4.39043
2.4289	3.60066
2.49037	3.45036
2.44929	3.42108
2.3305	3.64113
2.4878	4.26091
2.33988	4.63368
2.34637	4.39469
2.39333	3.87209
2.4387	3.77432
2.38659	4.15648
2.34831	3.8643
2.3373	3.69832
2.20647	3.79773
2.33481	3.64851
2.34597	3.7037
2.50347	4.04507
2.30277	4.49008
2.3054	4.64349
2.27077	3.65657
2.28015	4.55893
2.26283	3.99559
2.38503	3.85691
2.3873	4.04981
2.39078	3.88214
2.31231	4.56493
2.37163	4.34947
2.35211	4.09732
2.45943	3.66939
2.29497	4.41705
2.3852	3.73887
2.36738	4.17489
2.33521	3.93799
2.33138	3.94747
2.38041	3.77064
2.36357	4.5712
2.42595	4.59865
2.29059	4.09169
2.35954	3.8568
2.4636	3.23923
2.27204	3.35706
2.20278	3.8096
2.38906	4.34904
2.31499	4.17873
2.46168	4.26322
2.37691	3.49898
2.29367	3.70066
2.3698	3.96977
2.42486	4.28692
2.45323	3.31097
2.35236	3.9305
2.45367	4.62953
2.40395	3.58799
2.26984	3.61699
2.34734	3.95723
2.19108	3.30626
2.40244	4.46803
2.30337	4.13615
2.33646	3.67423
2.28013	4.15703
2.40768	3.85116
2.35633	3.54689
2.35237	4.02529
2.33023	4.28904
2.45771	4.29031
2.3768	4.33003
2.33261	3.31084
2.51697	3.96867
2.38906	3.73496
2.40638	3.96414
2.39747	4.08277
2.35111	3.44494
2.34242	3.86262
2.23385	3.73237
2.42076	4.14558
2.41099	3.79138
2.31056	4.39436
2.33646	3.39705
2.23561	3.50889
2.17558	4.61081
2.3381	3.20269
2.26154	3.56518
2.2122	4.00185
2.31935	3.87679
2.3884	4.34335
2.31325	4.08033
2.33786	4.20442
2.46731	4.3681
2.38317	3.47903
2.377	3.62759
2.24721	3.75472
2.34078	4.6676
2.34434	3.32698
2.17263	4.18559
2.40517	3.60625
2.41861	4.07094
2.46912	4.83824
2.35663	3.73525
2.43541	4.47019
2.33748	3.90257
2.47106	3.93424
2.33051	3.86627
2.3025	4.54603
2.3198	3.972
2.36626	4.20358
2.48432	3.75572
2.35838	4.10799
2.31533	4.35905
2.40591	3.4298
2.30535	3.58799
2.39295	3.78157
2.41022	3.0955
2.24831	4.218
2.39187	4.36995
2.42578	4.14168
2.38035	4.19743
2.41836	3.48318
2.426	4.21938
2.36401	3.93085
2.33671	4.06131
2.3575	4.5153
2.44882	3.56676
2.35327	3.86801
2.42157	4.03557
2.30126	3.59143
2.42053	4.25759
2.25643	3.91623
2.42617	4.40609
2.28663	3.48284
2.37285	4.02748
2.31896	3.6279
2.48285	4.24603
2.29012	3.50467
2.40523	3.31955
2.46296	3.73295
2.52277	4.00713
2.45186	4.32804
2.36249	4.23015
2.41039	3.96611
2.42159	3.69807
2.52088	4.13325
2.43806	4.49109
2.32916	4.55954
2.33453	3.40558
2.54794	3.88537
2.41506	3.54627
2.35356	4.13572
2.47969	3.26471
2.35955	3.857
2.38978	4.89322
2.5254	4.40978
2.22626	3.90468
2.33312	3.91078
2.34487	3.09284
2.38173	4.37374
2.4321	3.55861
2.2872	4.46503
2.35693	4.59561
2.30804	3.94842
2.25583	4.08809
2.31032	3.79608
2.26848	3.54921
2.35272	3.55315
2.46669	3.49873
2.46129	4.47104
2.42671	4.19634
2.34731	4.02258
2.43874	3.82295
2.27419	4.11628
2.37466	4.56371
2.36743	3.38187
2.3256	3.3653
2.43299	4.55589
2.37269	4.27703
2.50262	3.27672
2.25941	3.41674
2.34764	4.5845
2.35377	3.9474
2.38054	4.26975
2.46406	3.60584
2.28748	3.97747
2.39465	3.4696
2.44708	4.37098
2.46246	3.64351
2.47025	3.73741
2.3486	3.46582
2.34255	4.30028
2.33616	4.44257
2.31776	3.45669
2.43017	4.23011
2.37443	3.75599
2.37346	4.15656
2.37184	4.11145
2.44066	3.54711
2.35498	3.61905
2.32531	4.48736
2.30631	3.65979
2.38596	3.80323
2.3204	3.83846
2.33362	4.57633
2.28902	3.7493
2.49788	3.92361
2.45388	3.85957
2.39026	4.49357
2.37529	3.46406
2.47992	3.94609
2.44393	3.63757
2.36963	4.15644
2.49956	3.92852
2.35599	4.03561
2.23265	4.33716
2.38786	3.92165
2.26189	3.68672
2.49256	4.08472
2.42443	3.97616
2.28542	3.86891
2.36428	4.43972
2.28949	3.99551
2.41988	3.90436
2.26605	4.47236
2.27086	3.90302
2.33036	4.72522
2.39759	4.24902
2.41122	3.82443
2.28457	3.93985
2.44204	3.56358
2.33073	3.8456
2.39263	4.22693
2.3976	3.84371
2.2984	3.87629
2.35053	4.06107
2.37421	3.80636
2.32878	3.7899
2.43817	4.49224
2.34664	4.7291
2.30591	3.94807
2.37635	3.72401
2.23805	4.04896
2.35159	4.11353
2.30274	3.90462
2.43074	3.65068
2.33409	3.90978
2.38415	2.85297
2.31216	3.87212
2.41332	4.02814
2.38853	3.53504
2.23762	3.57899
2.31766	3.9725
2.35103	3.52456
2.45022	3.92842
2.50189	4.23745
2.38717	3.88092
2.25868	4.0241
2.46904	3.97085
2.34787	4.34189
2.30016	4.08194
2.35073	3.68155
2.33258	4.36489
2.34625	3.74468
2.41976	4.21474
2.33458	3.91315
2.288	4.71934
2.29942	4.41094
2.43331	3.60234
2.52443	3.39295
2.33391	3.93279
2.35896	4.81671
2.27531	3.97804
2.31546	3.72067
2.37839	3.55554
2.32094	3.04582
2.36704	4.29471
2.48281	4.02175
2.27013	4.6184
2.29837	3.65612
2.12458	3.76091
2.27381	3.58557
2.41912	4.38192
2.36121	3.81918
2.38627	3.52186
2.27325	3.89264
2.31452	4.32609
2.43897	4.24372
2.43292	3.27458
2.41155	3.4488
2.39824	4.45918
2.28481	4.04295
2.48776	4.18308
2.40591	3.18701
2.54821	3.59105
2.33529	4.05348
2.37309	3.93375
2.30272	3.90315
2.39525	4.06627
2.35138	3.64866
2.27937	3.40892
2.35134	3.81654
2.36295	3.392
2.45483	4.37239
2.34322	3.77596
2.46599	2.76972
2.54682	3.78535
2.37277	3.92658
2.32161	3.99938
2.24642	4.50532
2.41541	3.59378
2.19781	3.67002
2.42383	3.95662
2.28995	3.50033
2.36205	4.25249
2.32576	3.3159
2.37401	4.52385
2.25345	4.29224
2.32479	4.12481
2.27046	4.46945
2.29474	3.64989
2.48372	4.02788
2.39749	4.18135
2.32723	4.14197
2.26937	3.91142
2.24958	4.27463
2.47872	3.45975
2.32296	3.21541
2.40025	3.90785
2.31338	3.82889
2.29792	3.53462
2.46918	3.8626
2.36075	3.9471
2.39429	3.6574
2.30614	4.09596
2.27764	3.83826
2.41027	3.97053
2.39299	3.46471
2.46725	4.4619
2.37519	3.44854
2.39208	3.65054
2.31577	3.58453
2.3908	3.28364
2.38577	3.62968
2.35052	4.2742
2.33777	3.79021
2.41349	4.04638
2.27427	3.87042
2.14935	4.60608
2.25176	3.7292
2.42111	3.75158
2.2036	3.21557
2.36289	3.72679
2.39465	3.32521
2.34383	3.78819
2.34623	3.55756
2.33644	3.91172
2.37084	3.44211
2.26196	3.89168
2.32306	3.80044
2.36255	3.99942
2.28263	4.20122
2.46639	3.2881
2.33883	4.93783
2.25871	3.85948
2.23926	3.89395
2.25594	3.82403
2.46938	3.69112
2.2846	4.29247
2.33161	3.35121
2.36921	3.83026
2.53407	3.79153
2.44193	3.98864
2.38736	4.15793
2.39732	4.08767
2.36611	3.78247
2.33562	4.29904
2.31776	4.36716
2.44949	3.56546
2.26042	3.17275
2.34261	3.01178
2.34296	3.91254
2.43084	4.46154
2.36115	4.27196
2.3461	4.17336
2.26157	4.16369
2.42973	3.46843
2.30854	3.72113
2.35503	3.73166
2.38971	4.38185
2.37276	4.63213
2.28448	4.27772
2.31304	3.48035
2.34795	4.08812
2.19355	4.01884
2.39485	4.24473
2.37361	3.92843
2.49565	4.06744
2.43181	4.09322
2.16348	4.34671
2.35451	3.78222
2.41271	2.96789
2.45958	3.81755
2.48214	3.54746
2.34278	3.78987
2.30486	3.9341
2.54833	3.97501
2.2216	3.43461
2.30442	3.38709
2.47548	3.50175
2.32805	4.56637
2.27398	3.99128
2.56273	4.04734
2.23846	3.1904
2.30544	4.0709
2.37703	5.10178
2.21639	4.09706
2.38845	4.10247
2.42513	4.18942
2.2536	3.647
2.49628	3.65598
2.40165	3.9608
2.42297	3.35766
2.29304	4.52179
2.33853	4.43175
2.57296	3.76067
2.35204	3.88174
2.47917	3.72099
2.31873	4.11052
2.29228	4.208
2.36573	3.74749
2.27648	4.28798
2.35815	4.47759
2.37678	4.15244
2.34173	3.58249
2.2776	4.05395
2.36552	3.68841
2.3935	4.68913
2.44432	4.10122
2.21036	3.88322
2.48606	4.53945
2.32394	3.41478
2.4431	3.81451
2.15419	4.25188
2.26389	3.98235
2.34988	4.37568
2.28855	3.74634
2.39735	4.24707
2.37055	4.72351
2.36332	3.94976
2.30546	4.12619
2.21559	3.59422
2.28458	3.8723
2.369	4.49351
2.29942	3.7551
2.29454	3.53691
2.42907	4.02209
2.42213	3.59487
2.34114	4.20766
2.36288	4.08805
2.31367	4.11314
2.3415	3.66138
2.32265	3.45867
2.3928	4.15789
2.31195	4.12312
2.47054	3.53541
2.33485	3.69662
2.53836	4.08174
2.41607	4.1687
2.40812	3.76071
2.24966	2.79834
2.26226	3.50567
2.33002	3.73396
2.39733	4.48336
2.30907	4.05557
2.25778	4.35131
2.441	4.01725
2.3437	3.76782
2.3969	4.4541
2.31928	3.78668
2.32417	4.47264
2.41387	3.33085
2.30954	3.51742
2.26593	4.11982
2.4461	3.23296
2.43369	3.36143
2.24478	4.14702
2.27726	4.15806
2.40474	3.64981
2.38859	3.60407
2.36181	3.92517
2.42785	4.67017
2.38321	3.64134
2.40065	3.83273
2.44715	3.79529
2.38232	2.96631
2.34762	3.40334
2.39883	4.25972
2.32848	3.63737
2.45741	4.20613
2.34817	4.25322
2.30168	4.22887
2.31528	3.83804
2.33576	4.40709
2.31832	3.402
2.38631	3.89017
2.3571	4.25021
2.32957	3.21981
2.39666	4.07847
2.37091	3.44036
2.36372	3.59898
2.5156	3.22825
2.36608	2.8824
2.3671	4.28874
2.40816	3.92426
2.50224	4.15463
2.30078	3.77359
2.50758	4.14766
2.27333	4.26231
2.24762	3.75761
2.46247	3.84564
2.38455	4.04802
2.36991	4.03965
2.30279	4.22529
2.49325	3.75341
2.32137	4.11055
2.39889	4.15723
2.48477	3.80756
2.46493	3.32918
2.36362	3.72179
2.50258	3.6275
2.16956	4.57723
2.26098	3.49609
2.42619	4.10571
2.30941	3.5766
2.43997	3.74397
2.33251	4.26536
2.37465	3.21368
2.47872	3.5575
2.22805	3.90681
2.37463	3.32977
2.41521	3.89423
2.33784	3.80794
2.31998	4.02018
2.43277	3.91998
2.30438	4.45322
2.32588	4.49322
2.43402	3.77205
2.34455	3.78305
2.26532	4.34173
2.32509	3.76241
2.42248	3.21585
2.26088	4.41185
2.21658	3.74107
2.25027	4.71763
2.47477	4.11082
2.38416	3.79365
2.30885	4.30423
2.39811	3.68142
2.30581	3.63482
2.34692	4.08713
2.30606	3.51665
2.42446	3.81246
2.38979	4.85631
2.35893	4.30707

## Sheet: Supplementary 9c
Environmental Flagella Loss	Invertebrate Flagella Loss
2.33804	3.34232
2.48619	3.13706
2.24834	3.83264
2.39501	3.11638
2.29965	3.15553
2.30485	3.3653
2.3459	3.40361
2.16234	3.49111
2.28946	3.37167
2.32603	3.09204
2.32339	3.47101
2.19675	3.81884
2.41659	4.04699
2.35577	3.05296
2.59826	2.55881
2.37428	3.30776
2.3548	3.00533
2.22833	4.02107
2.27775	3.45417
2.31499	3.78857
2.35245	3.98715
2.35443	2.8157
2.27056	3.21932
2.47186	3.77565
2.2677	3.98852
2.23552	3.71879
2.48676	3.20511
2.27442	3.43486
2.2733	3.21082
2.33354	3.32842
2.38324	4.09892
2.45006	3.68489
2.34062	3.87427
2.35865	3.68895
2.23706	3.38619
2.39371	3.52733
2.47531	2.69111
2.46074	3.24296
2.35469	3.85351
2.27456	3.19323
2.29506	3.08387
2.29729	2.93422
2.39358	3.75322
2.27998	3.11156
2.25368	3.3872
2.35513	3.62193
2.31341	3.11965
2.23033	2.93959
2.30975	2.93309
2.36973	3.4468
2.43587	3.96029
2.41205	4.04177
2.19888	3.87006
2.31355	2.62071
2.35494	3.29223
2.34387	3.56255
2.19756	3.75693
2.47939	4.26198
2.27956	4.18049
2.39289	3.90139
2.30923	4.07279
2.33792	3.37803
2.42446	2.78504
2.52531	3.18522
2.44601	2.42321
2.21719	3.15355
2.27255	3.09275
2.3123	4.88828
2.31327	3.59783
2.32462	3.03711
2.2715	3.89618
2.30774	3.3342
2.46441	3.10998
2.3276	3.00031
2.35063	4.38517
2.0935	4.1658
2.39059	3.64648
2.38819	3.55203
2.45209	4.14741
2.3115	3.93735
2.36009	3.61501
2.44939	3.73918
2.32807	3.0436
2.31896	2.51605
2.42178	3.7851
2.46489	3.36229
2.25384	3.44577
2.3304	5.03444
2.23113	3.43987
2.36459	3.22819
2.37999	3.73075
2.40722	2.76315
2.37451	3.33389
2.33663	3.44626
2.44802	2.80907
2.32687	4.27087
2.38973	3.21535
2.25898	4.13334
2.40655	3.1469
2.34666	3.32342
2.24623	3.11078
2.3255	3.94831
2.4065	3.64603
2.40818	2.59446
2.30931	3.99779
2.34291	3.67545
2.27947	4.07802
2.46859	3.54321
2.24408	2.52838
2.36164	4.58471
2.36912	2.82897
2.18556	3.54333
2.35413	3.86677
2.29515	3.32387
2.35041	3.61363
2.26853	3.46333
2.31795	2.78359
2.28253	3.4128
2.26392	2.52052
2.41015	3.38608
2.35194	3.60345
2.25488	2.57915
2.23626	3.84117
2.26209	3.2867
2.27306	3.05139
2.28062	2.77218
2.25812	3.03556
2.38218	3.77955
2.35832	3.54979
2.18713	4.27788
2.36524	3.2448
2.38315	3.23104
2.48742	2.58794
2.3037	4.76453
2.29973	3.64532
2.29037	3.24401
2.47774	3.65808
2.33757	3.99778
2.19438	3.52357
2.45626	3.53218
2.30845	3.05125
2.42768	3.16592
2.27822	4.30086
2.37493	2.66046
2.2926	3.62151
2.28208	3.2971
2.34978	3.77658
2.32633	4.41379
2.24029	2.97692
2.35656	3.22858
2.38374	3.33072
2.36899	3.65091
2.23295	3.32475
2.35834	3.41244
2.49044	3.94834
2.3328	3.12409
2.54119	3.40373
2.27037	3.6057
2.38925	3.59809
2.30496	4.00242
2.38377	2.70809
2.40668	3.35321
2.29584	4.20327
2.21566	3.87171
2.40368	3.23726
2.39591	3.39635
2.35232	3.64624
2.40984	2.9869
2.4419	3.01669
2.30166	2.56144
2.30568	2.90723
2.20311	3.41215
2.4389	2.50149
2.4202	4.16083
2.25408	3.25883
2.36786	3.11194
2.37545	2.96089
2.41178	3.46778
2.3387	3.34322
2.34947	2.22762
2.31432	3.02101
2.25841	3.0211
2.39812	3.45008
2.31813	2.90228
2.34278	2.95292
2.24167	3.0359
2.25043	3.37208
2.35328	3.22371
2.34104	3.65833
2.40525	4.04261
2.41687	3.31259
2.39876	3.58595
2.3327	3.32874
2.27841	3.68004
2.43463	3.38228
2.37406	3.04315
2.42175	4.08607
2.33337	3.42948
2.30816	3.12717
2.46708	4.23049
2.55689	3.56878
2.32271	3.00262
2.36201	3.47543
2.26302	3.85299
2.32854	3.9242
2.33042	3.94622
2.39967	4.30154
2.25355	3.8553
2.40618	3.35819
2.36262	3.75317
2.42461	3.87513
2.38809	3.22124
2.2846	3.00278
2.41455	3.45086
2.30543	3.84154
2.50604	2.98075
2.30838	3.56072
2.34267	3.54808
2.31245	3.90702
2.23022	4.38669
2.3589	3.80727
2.3152	3.45601
2.27437	3.51626
2.31692	3.73785
2.40426	2.53034
2.23415	3.8503
2.29591	3.62318
2.25173	3.18273
2.25284	3.79064
2.41699	3.38034
2.29842	3.77912
2.39526	3.3635
2.42025	3.24002
2.35939	3.98317
2.35868	4.22341
2.36863	3.97313
2.46965	3.65352
2.37841	2.95281
2.24505	2.8253
2.21583	3.69605
2.24982	4.04562
2.33597	3.08868
2.3634	2.98718
2.40232	2.81915
2.37503	3.20079
2.16605	3.57569
2.36674	3.55911
2.27402	3.25553
2.42319	3.51168
2.37395	3.00335
2.36977	3.80769
2.37552	3.12293
2.40959	3.16874
2.338	3.71584
2.31058	3.1888
2.46499	3.64174
2.33542	2.58507
2.44165	3.38313
2.43768	3.02734
2.39772	3.62446
2.328	2.52072
2.22287	3.64997
2.447	3.24464
2.27572	3.69787
2.38939	2.80625
2.49967	2.97454
2.33638	4.3935
2.49946	3.60705
2.26117	3.68372
2.48276	3.23298
2.31122	3.20232
2.16828	2.88334
2.51743	3.41391
2.36079	3.08362
2.28657	3.81488
2.4512	3.1097
2.32803	3.28026
2.29041	3.23761
2.26332	3.04094
2.41269	2.73385
2.3196	3.72657
2.3764	3.47339
2.3458	3.34366
2.33012	3.35086
2.26745	3.15015
2.29108	4.01704
2.27495	4.09753
2.439	3.0336
2.31916	3.60939
2.31421	3.2456
2.29507	3.78114
2.48931	3.22813
2.41772	3.91995
2.29376	3.10714
2.32179	2.86565
2.35652	3.1679
2.4323	3.21193
2.41951	3.34684
2.31325	3.68908
2.35025	3.99912
2.3194	3.78586
2.29156	3.64069
2.32946	3.80838
2.40158	3.28216
2.36911	3.86845
2.31028	3.46826
2.33063	3.19409
2.27806	3.60831
2.31895	3.21634
2.44251	3.4133
2.32491	3.01689
2.27956	3.30405
2.37233	3.44172
2.31819	3.14971
2.19092	3.65962
2.34813	3.32223
2.40839	3.28765
2.33804	3.71726
2.34836	3.70086
2.31514	2.93851
2.29176	3.63809
2.36541	3.3351
2.36571	3.00533
2.41141	3.37313
2.33222	3.48384
2.36865	2.84586
2.34989	3.66905
2.43613	3.70593
2.38551	3.35464
2.29927	2.97135
2.37506	3.24136
2.17998	3.32471
2.3471	3.47924
2.20414	4.44549
2.36455	3.56485
2.3169	2.83575
2.49715	2.69221
2.21881	3.34808
2.19434	3.99817
2.32035	4.45032
2.48921	3.01686
2.19636	3.69284
2.51185	3.67783
2.42048	3.47715
2.23909	3.84057
2.23779	3.49583
2.4419	3.58583
2.37762	3.73779
2.25066	3.43162
2.33273	2.85941
2.3823	3.05533
2.31555	3.4629
2.38943	3.02022
2.38008	3.27783
2.34061	3.28856
2.38082	3.06138
2.24166	3.62572
2.42464	3.83935
2.31761	4.10243
2.2885	4.30418
2.48074	3.62778
2.33491	4.11741
2.33444	3.10705
2.43716	3.37022
2.4287	3.0666
2.34616	3.86051
2.34763	3.04487
2.30368	3.49209
2.26496	3.50841
2.28704	3.46935
2.28436	3.6238
2.16168	3.5997
2.37973	4.37335
2.49062	3.0637
2.44421	3.14619
2.28198	2.77571
2.26275	3.40043
2.21362	3.49839
2.48053	2.90955
2.40983	2.95547
2.32839	3.92039
2.3582	3.69642
2.33012	4.01119
2.30106	3.03737
2.3505	3.8704
2.25862	3.29959
2.33675	3.38231
2.28236	4.12525
2.37632	3.43146
2.44379	3.8648
2.34329	3.07548
2.4413	2.68208
2.62759	2.80808
2.29811	3.40501
2.4153	3.44256
2.51339	2.95309
2.44363	3.45085
2.36714	3.14653
2.38132	3.17304
2.3805	3.15143
2.29213	3.10001
2.33887	2.85787
2.2893	3.81131
2.30843	4.18806
2.46065	2.97684
2.22968	3.14272
2.3452	3.24158
2.37874	3.82255
2.22907	3.77697
2.35461	2.64327
2.35867	3.37546
2.2616	3.5636
2.30355	3.14487
2.32286	3.50613
2.38659	3.67952
2.3746	3.4959
2.34665	3.38175
2.17517	3.71528
2.34498	4.04345
2.43171	3.21757
2.23791	3.53418
2.41129	3.513
2.42971	3.29628
2.35534	3.33712
2.34886	3.2093
2.31536	3.21067
2.4471	3.32149
2.43303	2.415
2.39452	3.14992
2.35903	3.52348
2.2765	3.50991
2.3776	3.68584
2.414	3.71418
2.29085	3.39158
2.33894	3.66501
2.24258	3.98895
2.32205	2.92628
2.46277	3.14227
2.42282	3.4194
2.45088	3.41793
2.39905	3.00331
2.32482	3.24384
2.30601	2.77103
2.21707	3.89986
2.41578	3.90654
2.42848	3.12534
2.34608	3.19983
2.39386	3.23491
2.32855	3.58861
2.40771	3.62472
2.51674	3.26975
2.30249	3.49
2.38027	3.06408
2.26753	3.96368
2.19731	3.87635
2.41784	3.819
2.28087	3.53609
2.53484	3.54698
2.39332	2.90929
2.26086	2.88854
2.38244	3.22415
2.48342	2.71604
2.32189	3.95377
2.23392	3.92019
2.24164	4.36444
2.50266	2.57931
2.33596	3.48137
2.34635	3.87085
2.48697	3.2309
2.33369	2.60955
2.41352	3.34815
2.1998	4.15939
2.33307	3.97278
2.38548	3.23805
2.39414	2.78391
2.23025	3.65571
2.30483	3.18939
2.26893	2.99837
2.19361	3.70685
2.2914	3.76918
2.50565	3.47171
2.24095	3.25601
2.2109	4.47565
2.36628	3.50639
2.43941	3.62107
2.30166	4.21877
2.26241	3.60603
2.40175	3.55893
2.38608	3.43789
2.315	2.557
2.35618	3.39878
2.3014	3.44738
2.41542	3.23346
2.22924	3.30076
2.41382	2.98249
2.42734	3.61535
2.43331	2.777
2.21911	2.76997
2.2517	3.99622
2.43597	3.4084
2.30312	3.14057
2.23621	4.47207
2.38347	3.62379
2.37408	3.02931
2.4559	3.10416
2.26816	3.30218
2.316	3.33318
2.3227	3.82222
2.35423	2.96509
2.32093	3.0542
2.25492	4.26675
2.27886	3.23667
2.36733	3.18865
2.32689	3.51816
2.34015	3.71976
2.29017	4.28599
2.40049	3.3253
2.27201	2.84349
2.284	3.3868
2.27414	3.66673
2.34533	3.14103
2.3851	3.40005
2.34093	4.2009
2.26906	2.7251
2.50054	3.41943
2.30719	3.65011
2.2695	3.22159
2.23898	3.3009
2.44991	3.62262
2.37579	3.29312
2.36518	3.04196
2.34703	2.79609
2.36244	3.63025
2.30463	3.53232
2.33683	2.64233
2.27783	3.10832
2.40191	3.14921
2.42398	3.51339
2.35037	3.87012
2.39286	3.73954
2.34985	3.34797
2.41056	3.29331
2.33445	3.47752
2.36451	4.05031
2.43146	3.64112
2.38816	3.4615
2.31702	3.89308
2.40496	3.55277
2.42339	3.17137
2.38812	2.89478
2.24679	3.83428
2.36307	3.68975
2.41079	2.56604
2.37012	2.8113
2.32659	4.12564
2.28824	3.56658
2.37919	3.06147
2.31664	3.46007
2.33662	3.33435
2.38595	3.93099
2.16172	3.60995
2.30849	3.29235
2.31293	3.53108
2.37975	3.76923
2.2856	3.32667
2.41386	3.29073
2.38423	3.43382
2.39967	3.67637
2.31365	3.77582
2.23607	3.10316
2.36692	3.87214
2.34618	3.68758
2.29067	3.76856
2.2742	3.26653
2.32883	3.27334
2.35748	3.3434
2.4854	2.87109
2.33862	3.6198
2.34571	2.97786
2.26405	3.72288
2.21383	3.09814
2.31151	3.77604
2.39714	3.45882
2.33711	3.98806
2.45663	3.30497
2.363	3.40191
2.33263	2.79612
2.35394	3.10027
2.27709	3.72696
2.1906	3.51141
2.325	3.47573
2.46799	3.62317
2.34109	3.07048
2.42318	3.36052
2.21502	3.93636
2.52563	2.96485
2.35851	3.03876
2.36251	3.14062
2.2594	3.33326
2.31199	3.83676
2.43941	3.49558
2.47003	3.36931
2.30665	3.44902
2.3435	3.84133
2.36325	3.30317
2.33772	2.69567
2.30636	3.90709
2.17676	3.51082
2.357	3.26539
2.30464	4.21614
2.32433	3.88547
2.45987	3.55775
2.41345	3.16658
2.25726	3.94636
2.31784	3.09643
2.33861	3.65693
2.29949	3.52702
2.24552	2.505
2.29666	3.04278
2.32412	3.57138
2.21926	3.50303
2.287	3.39908
2.41068	2.67406
2.35262	4.01378
2.30188	4.0985
2.31087	3.52684
2.40171	3.43001
2.40806	3.71609
2.40969	2.82841
2.33796	3.15136
2.29774	3.74626
2.25007	3.53379
2.37052	3.20533
2.49853	3.411
2.38425	3.63487
2.45355	3.22213
2.2414	3.66569
2.32729	3.21399
2.42472	2.92754
2.28009	3.22826
2.28236	3.76179
2.51475	3.51632
2.42517	3.08705
2.2554	3.49756
2.35647	3.65536
2.50324	3.58799
2.35975	3.02883
2.37818	3.4759
2.49312	3.28785
2.32828	3.89602
2.39234	3.39724
2.30204	3.77215
2.42609	3.16065
2.27228	3.71296
2.41348	3.37379
2.31292	3.67842
2.25619	3.54206
2.31068	3.42162
2.52069	2.98798
2.39099	3.02557
2.37702	3.81329
2.18899	3.3061
2.37122	3.19121
2.37466	3.36565
2.40289	3.43205
2.28455	3.76614
2.39575	3.04224
2.25224	3.86127
2.36808	2.84095
2.34437	3.24544
2.33201	2.94365
2.44302	3.50011
2.33893	3.49976
2.32288	3.67713
2.29551	2.96882
2.26972	2.88224
2.3092	3.66079
2.29466	3.06022
2.28338	3.3536
2.29785	3.2831
2.31248	3.30077
2.41206	3.09641
2.36037	3.05661
2.36173	2.83764
2.4176	3.79287
2.41664	2.61059
2.36259	2.99241
2.42997	2.65134
2.25976	3.03541
2.3674	3.10907
2.34344	3.06768
2.4862	3.35437
2.35863	3.42187
2.19341	4.40017
2.31397	3.37007
2.38687	3.79034
2.42006	3.22463
2.3446	4.04578
2.49732	3.81231
2.34432	3.87788
2.42609	2.75508
2.41918	3.41363
2.33601	3.18778
2.34631	4.25956
2.27203	3.4971
2.40372	2.72343
2.3797	3.15331
2.26358	3.17036
2.37805	3.11885
2.41911	3.22316
2.28649	3.64301
2.43937	3.05109
2.32418	3.0337
2.46952	3.35894
2.34998	4.05589
2.37591	2.79432
2.42393	3.28215
2.37762	3.60897
2.3366	2.17858
2.3395	3.8873
2.2766	2.93721
2.26041	3.1599
2.43057	4.43376
2.28694	4.01252
2.26264	3.42225
2.32068	3.69484
2.32	3.56953
2.4177	2.85863
2.38664	4.22209
2.412	3.53592
2.36847	4.04694
2.37351	3.51783
2.23342	3.39717
2.34963	2.38901
2.34883	3.9817
2.24276	3.6588
2.4679	2.94441
2.34202	3.28781
2.28112	3.19709
2.40802	2.54651
2.4168	3.61873
2.32749	3.46742
2.2719	4.15913
2.40437	3.38621
2.23651	3.10942
2.30359	3.32675
2.39817	3.64555
2.30911	2.80701
2.33638	4.01097
2.3659	2.7301
2.37819	3.41603
2.35611	3.33831
2.43079	3.16215
2.22456	3.0655
2.43364	3.1271
2.30589	3.52958
2.36004	4.17083
2.39494	3.40208
2.24389	3.61629
2.20732	3.11364
2.15719	3.38707
2.27016	3.56971
2.49062	3.34454
2.31297	3.05917
2.41784	3.80366
2.49778	3.08961
2.26401	3.72879
2.4415	2.84556
2.35433	3.10062
2.25306	2.99917
2.28971	4.17928
2.31885	3.46229
2.4269	4.12508
2.25926	3.86855
2.29374	3.90321
2.41733	2.79793
2.24786	3.14581
2.33651	3.19744
2.3708	2.88134
2.33164	3.68258
2.29306	3.24225
2.45246	3.54659
2.27191	2.36327
2.31013	3.27498
2.36002	3.27297
2.2388	3.07497
2.48148	2.88884
2.27089	3.90135
2.37561	4.08474
2.52083	2.83501
2.36682	3.25259
2.29648	2.7723
2.31282	3.10052
2.40911	2.8064
2.44911	3.51773
2.30751	4.30297
2.2765	3.39712
2.42359	3.74572
2.27706	3.36315
2.25496	4.1684
2.46342	4.13624
2.42233	3.29619
2.3935	3.88431
2.3215	2.9625
2.32037	3.54664
2.32481	2.75958
2.23338	3.98045
2.37572	2.96938
2.23946	4.13247
2.40585	3.46935
2.43339	2.7437
2.46329	3.70597
2.30071	3.45953
2.30979	3.42687
2.39932	2.98529
2.35528	2.66774
2.36419	3.86327
2.51225	3.02297
2.43289	3.32213
2.36891	3.89384
2.29042	3.58072
2.19757	3.48314
2.31272	3.46631
2.31941	3.11329
2.34875	2.15272
2.24367	3.4849
2.28468	2.98725
2.43646	2.49301
2.34087	3.29034
2.37012	3.5546
2.37324	3.97624
2.44741	3.61742
2.41456	3.1242
2.32186	4.29624
2.33608	3.62395
2.30474	4.23885
2.49328	2.93341
2.25085	3.99244
2.3534	3.34375
2.2627	4.15255
2.39355	3.19166
2.30223	3.73129
2.3589	2.95922
2.35573	2.70482
2.43086	2.96617
2.36446	3.88515
2.27541	3.24273
2.1921	3.42173
2.17437	4.07436
2.44134	4.00096
2.44434	3.46104
2.24587	3.09757
2.34346	3.41732
2.29714	2.86908
2.28587	3.37883
2.35674	3.24769
2.43477	3.66024
2.44234	3.22562
2.42821	3.83623
2.41472	3.27851
2.34192	3.88548
2.44442	3.23646
2.34053	3.88599
2.23891	3.08452
2.42175	3.43285
2.33085	3.35635
2.4478	3.30168
2.48988	2.9782
2.52552	3.77727
2.5426	3.11701
2.32608	3.73816
2.37852	4.6707
2.49977	3.00109
2.33067	3.80113
2.38977	2.82496
2.38133	3.25984
2.3823	3.1243
2.25892	3.77612
2.32466	3.03638
2.43049	2.62588
2.34547	2.93851
2.33418	3.55718
2.31708	3.27415
2.39445	2.971
2.25597	2.5942
2.33568	3.54512
2.19833	3.87362
2.31224	3.37104
2.3802	2.41554
2.24485	4.09189
2.21523	3.3735
2.37439	4.18302
2.26622	2.92376
2.31283	2.75333
2.23128	3.85208
2.40595	3.92589
2.2829	4.15629
2.40468	2.64545
2.23467	4.25723
2.27884	3.04629
2.44385	2.47885
2.46491	2.5269
2.36532	3.65098
2.42895	3.71159
2.31659	3.76691
2.42829	3.78151
2.30549	3.86754
2.20091	2.95184
2.38187	3.11896
2.36942	4.00854
2.40475	2.5646
2.3117	3.09768
2.32136	3.98478
2.39766	3.67849
2.35312	3.21589
2.36544	3.09494
2.34595	4.24986
2.40274	3.93835
2.28466	3.58181
2.27452	3.48173
2.27965	2.91808
2.36991	4.18215
2.23246	2.99148
2.34938	3.28695
2.22203	3.29231
2.24919	3.25363
2.43913	3.35693
2.41409	3.04556
2.46773	2.62644
2.42189	4.25504
2.25676	3.52629
2.50799	3.3258
2.30714	3.33326
2.30817	2.67687
2.29864	4.19104
2.43937	3.5178
2.35019	3.68446
2.30457	3.7753
2.37003	2.88045
2.30474	2.9704
2.22916	3.32478
2.32131	2.97271
2.31858	4.17103
2.36871	3.4417
2.33079	4.2426
2.304	3.89843
2.41063	3.42334
2.3223	3.5042
2.28634	2.74941
2.09241	2.98695
2.35457	3.20545
2.3384	3.77845
2.33392	3.19048
2.24576	3.4422
2.25662	3.54719
2.36541	4.2972
2.36795	3.63359
2.41712	3.05161
2.32313	3.79782
2.39677	2.97101
2.21016	2.84077
2.34546	4.32984
2.41065	2.46857
2.41236	3.29191
2.30987	3.00783
2.35543	3.46111
2.44533	2.7681
2.50696	3.60225
2.50927	2.71042
2.42167	3.3736
2.4438	2.73338
2.46217	3.53386
2.33853	3.51177
2.35235	3.40449
2.17309	4.05787
2.44045	3.10938
2.25759	4.1497
2.35102	3.53995
2.43561	3.78919
2.44434	2.66725
2.18868	3.23054
2.24353	4.19114
2.50466	3.0798
2.33631	3.39216
2.28513	4.53077
2.41989	3.18984
2.2353	3.58006
2.31314	3.43584
2.21421	4.55276
2.25565	2.76756
2.29912	3.94485
2.46878	3.03288
2.39002	3.78484
2.3628	3.32691
2.35731	3.34911
2.36347	2.86105
2.27104	3.04988
2.28135	3.46735
2.37384	4.2566
2.28604	3.50556

## Sheet: Supplementary9d
Vertebrate Flagella Loss	Invertebrate Flagella loss
3.93409	1.56889
3.14585	1.64797
3.67412	1.68331
2.97832	1.84721
3.59826	1.76048
3.14321	1.71081
3.82802	1.51796
3.07236	1.78363
3.29511	1.66597
3.81777	1.77276
3.44709	1.94441
3.62471	1.75173
3.77513	1.87817
2.87963	1.80716
2.73057	1.90367
3.99747	1.82546
3.22795	1.5988
3.76845	2.12768
2.81887	1.89901
2.95471	1.97482
3.24492	1.99671
3.0149	1.8303
3.78432	1.54025
2.33153	1.65789
4.05465	1.81383
2.92912	1.96939
4.14731	1.77144
3.29885	2.01239
3.2242	2.03972
3.46687	1.65909
3.46513	1.80715
3.95176	1.89471
2.97793	1.65978
3.89873	1.9534
2.94735	1.85346
3.59492	1.7362
3.52511	1.55356
3.95803	1.44407
4.12869	1.79276
3.12177	1.66008
3.00417	1.51418
2.82869	1.73297
2.62045	1.78255
2.29184	1.59615
3.15429	1.60615
3.77693	1.76374
2.71073	1.87157
3.2704	1.7908
3.44419	1.78565
3.14619	1.91501
3.55917	1.654
3.91199	1.70844
3.15142	1.74309
3.30455	1.79921
4.15163	1.4935
3.73886	1.67369
3.76158	1.80694
3.30928	1.65673
2.99053	1.61054
3.79881	1.80501
3.53228	1.71418
2.55655	1.85097
3.22232	1.59484
3.98124	1.73089
2.83107	2.07923
3.21301	1.70812
2.671	1.91267
3.73089	1.76037
3.30252	1.93802
3.94379	1.75582
2.59297	1.69543
2.99365	1.68614
3.34391	1.71466
2.97629	1.85639
3.10355	1.53501
3.63091	1.51304
4.09667	1.81922
3.67051	1.40281
2.78708	1.42041
3.24407	1.58154
2.39328	1.69888
3.47145	1.55177
2.97601	1.92748
2.95381	1.71415
3.89351	1.39186
3.49065	1.46294
3.36315	1.64062
3.34724	1.98457
2.90982	1.7673
3.11547	1.7186
3.44012	1.73674
2.93591	1.96703
2.70018	2.12109
3.19155	1.52248
4.52178	1.87115
2.42476	1.62766
2.95863	1.82762
3.44069	1.82502
2.54183	1.82917
3.05292	1.81476
3.63872	1.85702
3.91329	1.83836
3.14317	1.8614
3.08948	1.75204
3.29494	1.69025
3.20659	1.4307
2.74559	1.72091
2.93441	1.58251
3.70601	1.64141
3.01784	1.67982
2.65659	1.57479
2.5003	1.78431
2.28868	1.83019
2.95828	1.40094
3.79803	1.81172
3.71843	1.67565
2.28805	1.66185
3.68849	1.57213
3.70529	1.77187
3.32805	1.84005
3.01727	1.64438
3.73065	1.99202
2.30243	2.45778
3.89609	1.7459
2.76516	1.92687
3.11373	1.70538
2.51105	2.07935
2.99953	1.5453
3.74421	1.667
3.63893	1.86003
4.0304	1.9695
3.08813	1.62663
3.70869	1.64784
3.95596	1.6226
3.0899	1.85616
3.29331	1.56343
3.00028	1.62939
3.58477	1.52775
3.80112	1.90099
3.20197	1.86616
3.16715	1.84859
3.51732	1.65146
2.53768	1.92111
3.90116	1.59008
3.24423	1.63979
2.78251	1.78094
3.26937	1.85582
3.77378	1.65725
3.37583	1.68109
3.59315	1.91134
2.74288	1.59272
2.94883	1.83484
2.6364	2.26815
2.3932	1.68808
3.25294	2.12683
3.76955	1.62928
2.92643	1.60739
3.255	1.89823
3.08824	1.48008
4.22483	1.73751
3.49692	1.81531
2.8395	1.70052
2.68198	1.94498
2.80174	1.47961
3.86387	1.54117
2.7919	1.55671
3.70978	1.34173
3.62862	1.56018
3.89817	1.80661
3.46136	1.69019
3.04138	1.58347
2.83699	1.74682
3.42999	1.87211
3.22151	1.83268
3.32932	1.92745
3.20031	1.4354
3.36039	1.30412
3.91484	1.78148
3.2679	1.33155
3.64536	1.90748
3.67386	1.76238
4.53036	1.81272
2.83733	1.98877
4.0285	1.45155
4.36364	1.59298
2.82593	1.86603
2.42942	1.69187
3.94299	1.78486
2.87958	1.59015
2.30119	2.01005
3.42416	1.77488
3.80485	1.88172
2.94302	1.65651
3.16661	1.71044
3.29156	1.60272
3.13152	1.73315
3.68595	1.59054
2.7115	2.01674
3.71106	1.85494
2.89863	1.62959
3.02582	1.7936
2.99199	2.09974
2.85858	1.77984
3.05812	1.99246
3.04837	1.79459
2.6008	1.54558
3.19065	1.8769
2.6933	1.86516
3.42039	1.80956
3.60126	1.40746
3.01129	1.78738
2.76618	1.52484
3.65669	1.86816
3.37138	1.76487
3.29828	1.44301
3.31088	1.89207
2.05802	1.70956
3.3166	1.58921
2.60955	1.8852
3.37612	1.81329
3.31166	2.08891
2.85425	1.45406
3.43925	1.73308
3.0551	2.03858
3.29318	1.64617
3.58298	1.49402
3.90723	1.72704
3.19787	1.5534
3.32863	1.81895
3.24051	1.85905
3.27633	1.79421
2.95689	1.77518
2.63742	1.6904
2.87761	2.15569
3.3458	1.77744
2.99399	1.92616
2.78022	1.85084
2.80395	2.09013
3.43075	1.50731
2.89315	1.53917
2.76206	1.55065
2.94016	1.52614
3.62676	1.66073
2.96095	1.9835
3.17839	1.65978
3.1395	1.56403
3.57449	1.71019
3.34553	2.08829
3.12376	1.86804
3.45362	1.59491
3.09638	1.68249
3.04383	1.46158
2.88129	1.73064
3.2136	1.83859
3.74511	1.86095
3.52178	1.55115
3.3095	1.44224
2.82254	1.43047
2.63531	1.92991
3.063	1.47453
2.9718	1.61112
3.05776	1.57627
3.39467	1.60932
3.69502	1.60795
3.70508	1.84464
3.64128	1.62551
2.92525	1.61238
2.9893	1.51812
3.03488	1.41739
3.59765	1.71179
3.39793	1.78041
3.50331	1.53231
3.57693	1.43783
3.1274	1.86503
2.7383	1.83124
4.36652	1.92307
3.10127	1.56809
3.50072	1.83528
3.57047	1.56444
2.53073	1.93553
3.53862	1.90012
3.37383	1.6329
3.40675	1.56335
3.92569	1.85227
3.24008	1.90719
3.7523	1.92196
3.54261	1.68925
3.36964	1.68286
2.5156	1.85302
3.63289	1.73495
2.72691	1.89978
3.99339	1.68131
3.07254	2.05362
2.76851	1.78851
2.99778	2.00413
3.4294	1.61395
2.52991	2.05234
3.48451	1.67813
3.53702	1.39018
2.74674	2.02815
3.53964	1.31914
2.44223	1.99979
3.75589	1.7894
2.72132	1.63336
3.33069	1.82749
3.83781	1.59901
3.19739	2.02984
3.27352	1.58357
4.00026	1.6221
4.06699	1.9015
3.13399	1.69996
4.01451	1.94687
3.33301	1.59409
3.13471	1.74672
2.93914	1.81038
3.39762	1.4517
2.94407	1.70654
3.62981	1.70778
4.04651	1.38227
3.67437	1.60542
2.39249	2.02902
3.63876	1.92949
3.23041	1.60952
2.703	1.38757
4.27321	1.75181
3.15125	1.9809
2.72114	1.6195
3.56502	1.61361
3.59742	1.72993
2.71252	2.1358
3.18988	1.8056
2.79487	1.54171
3.0994	1.80829
2.7353	1.47163
2.54212	2.02846
2.59166	1.46368
2.72381	1.7351
3.30197	1.97981
2.55112	1.67825
3.14206	1.7475
3.70421	1.80291
3.08949	1.52079
3.16761	1.94344
3.58	1.72747
3.76473	1.67196
3.00115	1.39185
3.73138	1.8802
3.69878	1.59552
3.66344	1.85524
3.57772	1.85332
3.50334	1.56973
3.50386	1.82394
2.97582	1.66741
3.60137	2.11034
2.69949	1.84341
2.53082	1.69296
3.34852	1.37365
2.74377	1.92411
3.11307	1.48008
3.35155	1.94859
2.95391	1.46724
2.77365	1.58683
2.55616	1.59158
3.3366	1.53183
3.05435	1.98519
2.57756	1.77892
3.51418	1.89145
3.37324	1.67296
2.78948	1.54027
3.66682	1.36713
3.17182	1.76131
3.4288	1.74583
3.37633	1.85267
2.31192	1.85643
3.09375	1.79591
3.2948	1.38662
3.24557	1.48785
2.80556	1.64455
3.2074	1.82829
2.82474	1.54953
3.9436	1.77577
4.02867	1.77528
2.47893	1.74188
3.13592	1.7245
3.74727	1.89616
2.77826	1.85889
3.04517	1.89762
2.93188	2.07936
2.75241	1.52268
3.66462	1.6802
3.833	1.84574
3.10172	1.87701
3.2766	1.59489
3.55142	1.88695
3.13809	1.79283
3.13942	1.64857
3.12179	1.66815
3.41388	1.82163
3.45499	1.54687
3.84408	1.72857
3.42387	1.55748
2.28466	1.81942
3.12034	1.88831
4.25676	1.49942
3.92226	1.67551
3.41154	1.58663
3.78163	1.5633
3.73038	1.39594
3.70677	1.58755
2.30043	1.87521
3.36592	1.37067
3.24134	1.48731
3.02496	1.7604
3.26293	1.86074
3.6927	1.67238
3.10617	1.80661
2.99397	1.50602
3.02042	1.65036
3.38826	1.51596
3.55854	1.78807
3.2125	1.728
3.15019	1.98519
2.79201	1.87031
3.63301	1.86899
2.99293	1.66706
3.56365	2.03911
2.81703	1.7486
3.4177	1.5343
2.88247	1.4355
2.87103	1.93206
3.01142	2.26116
3.08418	1.61087
3.34612	1.77949
3.04329	1.59347
2.76886	1.82832
2.96777	1.82045
3.31097	1.98723
3.20819	1.69891
2.75281	2.0629
3.2331	1.75751
3.55711	1.80875
3.77402	1.76982
3.02107	1.76056
3.43445	1.639
2.83501	1.66649
2.74938	1.4732
3.07931	1.5928
2.95739	1.59766
3.00609	1.86126
3.63313	1.86944
3.18087	1.83977
3.00442	1.74561
3.50191	1.55791
2.99069	1.93916
3.37526	1.64847
3.24899	1.91789
3.39179	1.55663
3.02158	1.78743
4.13859	1.7814
3.77914	1.65896
3.86086	1.62664
2.87361	2.19386
3.11807	1.41306
2.68759	1.62852
4.10598	1.9062
3.30378	1.7091
4.01411	1.83394
2.85442	1.77342
3.38802	1.7368
2.8405	2.06621
3.25276	1.88346
2.77025	1.78606
3.33	1.82042
3.09818	1.83479
3.33916	1.62937
3.50664	1.93542
3.09438	2.17081
3.03571	1.60917
3.32125	1.94392
3.48803	1.80799
2.8178	1.86663
3.94883	1.74369
3.53253	1.79809
3.7933	1.78506
2.94516	2.00079
3.62925	1.89972
3.30926	1.62183
3.00032	1.90907
3.7914	1.6697
2.89711	1.59257
2.86596	1.62902
3.11476	1.92956
2.79453	1.7199
3.79506	1.62871
2.5848	1.55423
3.66816	1.86498
3.42457	1.76236
3.27896	1.50229
2.72785	1.74824
2.69776	1.70512
2.76596	1.92379
3.52714	1.75921
4.22797	1.51995
3.77502	1.67772
2.5261	1.98824
2.58016	1.4702
4.35056	1.6711
3.92827	1.99042
3.34025	1.67716
3.31342	1.66679
2.8767	1.89076
4.09639	2.04677
3.36373	1.98188
3.68737	1.69415
2.73758	1.62784
3.12006	1.84394
2.67558	1.80702
2.8358	2.05972
2.90592	2.20141
3.15086	1.71126
3.25518	1.37286
3.21376	1.77584
4.21786	1.86212
3.31329	1.89646
3.35712	1.7039
2.91137	2.07692
3.74036	1.74316
3.01989	1.56175
2.88495	1.65896
3.49375	1.84722
3.26078	1.43972
3.2311	1.30441
3.85365	1.83907
3.25333	1.47852
3.03391	1.77902
3.0884	1.89487
3.10368	1.73405
3.66017	1.45864
3.78661	1.69656
2.93469	1.66379
2.45019	1.7088
2.88738	2.01689
2.69598	1.85552
3.60621	1.79026
3.1917	1.51215
3.79937	1.43792
3.3594	1.66556
3.17874	1.43512
3.31133	1.5375
3.44785	1.51633
3.34767	1.72981
2.90808	1.7636
3.57799	1.66772
3.67063	1.56678
3.00813	2.03737
2.88737	1.71593
3.92055	1.71091
3.24188	1.82318
3.81812	1.73643
2.9975	1.87624
3.60656	1.51231
3.521	1.67216
4.01446	1.62325
3.01161	1.59596
3.28535	1.75269
3.41488	1.70718
3.53059	2.19684
3.95503	1.78452
3.51623	1.58586
2.98799	1.55556
2.94833	1.66832
2.88434	1.89774
2.86515	1.48467
3.14016	1.66105
2.80367	1.30862
3.49679	1.87189
3.10139	1.45688
2.84784	1.87573
3.31711	1.48071
2.55993	1.91225
3.80958	1.61143
3.7255	1.47938
3.44621	1.44049
3.34949	1.95303
3.04638	1.50089
3.06398	2.06097
3.14817	1.99209
3.51586	1.46827
2.58932	1.71794
3.43236	1.42041
2.77782	1.60068
3.77319	1.66655
2.98521	1.52829
2.83395	1.93185
3.0929	1.78523
3.34713	1.71643
2.99456	2.04933
3.14247	1.71079
3.35107	1.74392
4.03388	1.68995
4.1285	1.80238
2.85357	1.66348
3.42187	1.66092
3.16248	1.71435
3.11212	1.4917
3.67836	1.93956
3.13777	1.70685
3.21969	1.73177
2.66548	1.86905
3.52806	1.67324
3.32647	1.52994
3.57182	1.78065
3.41434	1.77647
3.18094	1.88049
3.45062	1.57921
3.275	1.83397
3.22741	1.55369
3.70028	1.50546
3.17511	1.44735
3.20957	1.89967
4.01535	1.50708
3.39214	1.7282
2.84975	1.83146
3.05807	1.62168
2.65578	1.61175
3.02049	2.01155
2.99769	2.00444
3.66012	1.88884
3.25644	1.92104
3.48252	1.58725
3.28595	1.96014
2.53523	2.08904
2.85513	1.47046
3.00828	1.80228
3.81457	1.4346
3.13636	1.84371
2.20626	1.87042
3.65411	1.44919
4.32026	1.91852
3.65157	1.95654
3.1045	1.68384
3.4586	1.53276
3.25467	1.92
3.30345	1.41964
2.60971	1.67942
3.50956	1.373
3.06903	2.08417
4.32463	1.75002
2.68418	1.94988
3.60922	1.58313
2.37902	1.8141
3.17624	1.71791
2.75128	1.64137
3.24744	1.64696
3.10058	1.80343
3.50949	1.81957
3.54156	1.49813
3.2736	1.64866
3.31386	1.83454
3.36784	1.70242
2.29021	1.7594
3.21702	1.77822
3.17668	1.67679
3.53772	1.63386
2.73863	1.63322
2.72353	1.89794
3.67398	1.74422
3.65081	1.65825
3.08065	1.55406
2.88813	1.63213
3.00012	1.81038
2.77445	1.80894
3.11812	1.42387
2.70648	1.93406
3.91483	1.50271
2.84214	1.48779
3.22427	1.71437
3.42688	1.8446
3.18697	1.64639
2.85948	1.88391
3.10816	1.7727
3.15923	1.73334
3.21465	1.5976
3.55073	1.67142
3.21604	1.72
2.62254	1.68024
2.48584	1.56462
3.04495	1.85283
3.49077	1.99612
3.39675	1.41446
3.30404	1.86989
2.96264	1.87249
3.43971	1.64309
2.63468	1.59388
4.21137	1.30141
2.86295	1.62836
2.8726	1.58774
2.81217	1.86226
4.03373	1.54065
2.98572	1.98327
4.36367	1.7067
3.47253	1.51937
2.73373	1.56012
3.46714	1.67863
2.96875	1.55915
3.78139	1.66526
3.34024	1.48885
2.93028	1.38383
2.86121	1.50358
3.77705	1.72701
3.32169	1.84152
3.64177	1.68336
2.74581	1.60387
3.70521	1.68345
2.73225	1.75358
3.06989	1.44116
2.73532	1.64995
2.99785	1.84509
2.00154	1.58376
3.30548	1.84831
3.00699	1.50404
3.15583	1.94584
3.21079	1.86816
3.24365	1.86084
2.87465	1.57479
2.91446	1.58312
3.8201	1.96265
2.73321	1.8231
3.33701	1.5891
2.86609	1.66602
3.22953	1.45264
2.66976	1.95408
2.8716	1.96535
3.3929	1.53741
3.32097	1.6728
3.52165	1.68677
3.20708	1.57062
3.30876	1.91743
2.54645	1.68884
2.8203	1.73111
2.91528	1.71748
3.61962	2.06596
3.10826	1.46493
3.48004	1.6488
3.48643	1.67818
2.61803	1.61185
2.96707	1.53375
3.3006	1.83345
3.77683	1.70916
2.99231	1.62003
3.43522	1.88952
3.19355	1.68813
3.96265	1.673
3.16176	1.76321
3.05854	1.34917
2.7825	1.74532
3.92854	2.04994
2.82027	1.86098
3.61107	1.7771
2.98975	1.63712
3.70622	1.82251
3.10912	2.00728
3.36706	1.67263
2.80065	1.60666
4.19193	1.85303
3.5114	1.68858
3.73071	1.71198
2.49689	1.5776
3.17313	1.78321
3.38888	1.57607
3.84333	1.8457
2.51484	2.0008
2.98782	1.78181
3.61	1.71036
3.2156	1.98649
3.1873	1.55179
2.48767	1.52097
3.7345	1.80793
2.8625	1.57068
2.58153	1.673
3.44397	1.74499
2.74021	1.69136
3.99323	1.57083
2.97687	1.69785
3.33463	2.04318
3.49505	1.76193
2.89792	1.87105
2.95733	2.03328
3.5398	1.79855
3.7341	1.96809
2.84575	1.54622
3.23243	1.62958
3.16004	1.57716
2.65284	1.46197
2.87151	2.19704
2.56243	1.67325
3.63467	1.63553
3.41592	2.17718
3.44778	1.4404
3.33212	1.75523
3.35978	1.96024
2.91719	1.39419
3.66776	2.13172
2.61025	1.44671
3.29146	1.7472
3.41503	1.52872
2.76665	1.64656
2.69907	1.85776
3.33471	1.78393
3.5461	1.49548
4.11172	1.62527
3.932	1.51052
3.3291	1.66591
2.98289	1.85196
3.37938	1.82507
2.79124	1.44798
2.88506	1.27205
4.13151	1.72751
3.16799	1.60733
3.08036	1.73103
3.30245	1.67616
3.05533	1.47948
3.40174	1.77092
3.1587	1.52137
3.30895	1.64704
3.21823	1.56578
2.66523	1.547
3.30411	1.37003
3.44691	1.43172
3.45575	1.51267
3.17049	1.23741
3.52779	1.69597
2.95844	2.01709
3.44787	1.82471
3.01663	1.61946
3.17271	1.58805
3.11176	1.60243
2.92467	1.48392
2.94052	1.6946
3.17979	2.00053
2.98579	1.81692
3.27806	1.60059
3.13378	1.70916
3.27454	1.89299
2.99414	1.88484
3.68329	1.72139
2.77108	1.81991
3.289	1.41126
2.72513	1.55933
3.30569	1.82965
2.4706	1.60404
3.31031	1.50252
3.18143	1.78005
3.68877	1.87494
3.00194	1.48442
3.31233	1.51535
3.3145	1.65742
3.94966	1.78575
3.28861	1.81209
3.09962	1.96138
2.78787	1.81792
2.57996	1.915
2.8967	1.45051
4.16237	1.80327
3.56131	1.5162
3.1828	1.59023
3.19528	1.54235
3.55096	1.257
3.15838	1.6755
2.71615	1.6544
3.4217	1.78684
3.28966	1.87867
3.82548	1.34336
3.2262	1.96815
3.37319	1.75836
2.76365	1.81638
2.75079	1.62799
2.86382	1.72347
3.21785	1.82768
3.64049	1.92513
3.31083	1.55408
3.41465	1.42118
3.54629	1.78849
2.3814	1.74894
2.88145	1.80831
2.91525	1.76148
3.17313	1.64848
3.38847	1.72175
2.75291	1.85647
3.71866	1.73907
2.43759	1.66509
2.30076	1.62966
4.2049	1.76545
3.14574	1.28082
3.05351	1.55509
3.36556	1.86743
3.23624	1.87988
3.22799	1.68533
3.24442	1.71099
3.76062	1.49987
2.56628	1.97086
2.5217	1.90204
3.4023	1.64458
3.67985	1.72164
2.45066	1.76037
3.20415	2.02981
3.58031	1.93904
3.02222	1.59925
2.77608	1.5848
4.09612	1.65909
3.80599	1.65918
3.75224	1.78828
3.14272	1.53676
3.6147	1.64148
2.92336	1.76242
3.43081	1.58266
3.50882	1.59868
3.34655	1.52528
3.02155	1.44617
2.97746	1.74654
3.45597	1.44756
3.34481	1.62321
3.42031	1.5085
2.66828	2.1268
3.56228	1.75068
3.50352	1.52177
3.05784	1.66242
2.73177	1.69788
3.61138	1.74054
2.98212	1.81945
3.54932	1.58283
3.21231	1.47101
2.34123	1.81998
3.03897	2.10203
3.23181	1.61603
3.28727	1.47514
3.07033	1.79712
3.45922	1.6291
3.77258	1.66644
3.38281	1.62818
3.71998	1.77121
2.94598	1.54203
3.13547	1.93695
2.79734	1.98883
3.64877	1.81994
3.07008	1.79007
3.69856	1.75006
4.04142	1.80762
3.39389	1.50611
3.19298	1.84177
3.76738	1.38976
3.29436	1.92762
3.14398	2.00536
3.42295	1.83842
4.13034	1.83175
3.09682	2.42107
2.44009	1.6057
3.62909	1.89315
2.8292	1.87292
2.68859	1.52078
2.78265	1.52555
4.39879	1.57029
3.57061	2.07458
3.95686	1.78384
4.02123	1.73041
3.13312	1.76474
2.92217	1.45327
2.8587	1.777
3.08827	1.53188
3.29905	1.85079
2.93885	1.3574
3.14897	1.92311
3.82373	1.77218
3.64734	1.87018
2.71552	1.74729
3.62385	1.49229
4.14296	1.70071
3.27197	1.71378
2.93128	1.66391
3.19534	1.80187
3.23815	1.88282
3.26595	1.53468
3.02197	1.63829
3.16685	1.85448
3.73218	1.61613
3.63474	1.58211
2.33646	2.08341
3.06453	1.84428
3.26005	1.75841
3.32844	1.9983
3.38883	1.64594
3.46866	1.3979
2.80767	1.59576
2.98179	1.96687
2.85914	1.74938
3.42389	1.84542
2.81189	1.53077
3.21658	1.58664
4.12602	1.70826
4.47988	1.52279
